# Supplementary material for: Esports Players Are Less Extroverted and Conscientious than Athletes
Source: Cyberpsychol Behav Soc Netw. 2023 Jan 17;26(1):50–6. doi: 10.1089/cyber.2022.0067 (PMC9885544; doi:10.1089/cyber.2022.0067)
Supplement: Supplemental data [file Supp_Data.zip]

Archive with 3 entries (3 files):
- BehnkeMplusData2.txt
- BehnkeMplusSyntax.txt
- Supplementary Materials.docx
