# Supplementary material for: Esports Players Are Less Extroverted and Conscientious than Athletes
Source: Cyberpsychol Behav Soc Netw. 2023 Jan 17;26(1):50–6. doi: 10.1089/cyber.2022.0067 (PMC9885544; doi:10.1089/cyber.2022.0067)
Supplement: Supplemental data [file Supp_Data.zip › BehnkeMplusData2.txt]

1	123	1	6	7	2	2	2	3	5	6	7	7	10	0	0	-999	19	0	1	6	5	2	1	13	4	5	11	14	0	0
2	469	1	6	7	2	2	3	4	1	5	5	3	8	1	0	8	22	1	1	6	4	3	5	13	4	7	6	8	0	1
3	393	1	7	3	5	1	5	3	7	6	2	1	9	0	0	2	30	0	5	7	5	2	7	10	6	8	13	3	0	0
4	375	0	4	1	5	2	6	4	4	4	4	4	9	1	0	1.5	19	0	7	6	4	4	4	5	7	10	8	8	0	1
5	201	1	6	6	7	1	6	7	5	6	6	3	8	0	0	-999	25	0	2	7	1	2	5	12	8	13	11	9	0	0
6	128	1	2	4	6	3	4	3	6	6	5	2	3	1	0	2	22	0	4	5	5	2	6	6	9	7	12	7	0	1
7	555	1	7	7	5	2	6	7	4	4	7	6	2	0	0	1	23	1	1	6	1	4	2	14	7	13	8	13	0	0
8	117	1	6	7	5	2	4	3	1	1	7	2	8	1	0	3	22	0	1	6	5	7	6	13	7	7	2	9	0	1
9	146	1	1	1	1	1	3	3	6	5	5	3	1	0	0	3	20	1	7	7	5	3	5	2	2	6	11	8	0	0
10	100	1	7	7	1	1	6	6	1	2	7	6	1	0	0	1	18	0	1	7	2	6	2	14	2	12	3	13	0	0
11	265	1	2	4	4	3	3	2	2	2	5	1	11	0	0	3	23	0	4	5	6	6	7	6	7	5	4	6	0	0
12	249	1	7	7	3	3	2	7	4	5	7	4	10	1	0	5	25	0	1	5	1	3	4	14	6	9	9	11	0	1
13	57	0	7	7	2	1	7	6	1	1	7	6	10	2	0	0.75	31	1	1	7	2	7	2	14	3	13	2	13	0	1
14	398	0	5	3	2	1	6	7	6	4	6	6	3	1	0	1.5	19	0	5	7	1	4	2	8	3	13	10	12	0	1
15	119	1	2	2	2	2	2	6	5	3	2	4	7	2	1	3	20	0	6	6	2	5	4	4	4	8	8	6	1	1
16	82	1	3	3	1	1	7	7	6	1	6	1	5	0	0	4	23	0	5	7	1	7	7	6	2	14	7	7	0	0
17	94	0	7	7	1	1	6	2	1	3	6	7	25	2	2	0.45	33	1	1	7	6	5	1	14	2	8	4	13	1	1
18	221	0	6	6	2	1	6	6	1	1	5	6	3	0	0	0.5	35	0	2	7	2	7	2	12	3	12	2	11	0	0
19	159	0	7	6	2	1	6	7	1	4	7	1	5	0	0	1.5	48	0	2	7	1	4	7	13	3	13	5	8	0	0
20	206	1	2	4	4	3	5	5	2	4	6	4	4	1	0	1.5	18	0	4	5	3	4	4	6	7	10	6	10	0	1
21	271	0	6	7	3	2	5	3	1	2	7	2	20	2	0	2	33	0	1	6	5	6	6	13	5	8	3	9	0	1
22	281	1	7	7	7	2	5	3	5	6	7	6	5	0	0	3	18	0	1	6	5	2	2	14	9	8	11	13	0	0
23	352	1	7	7	3	3	1	3	3	1	4	7	10	1	1	9	19	0	1	5	5	7	1	14	6	4	4	11	1	1
24	206	0	6	3	2	2	5	3	2	3	5	2	12	2	0	3	18	0	5	6	5	5	6	9	4	8	5	7	0	1
25	154	0	7	6	6	2	6	6	4	1	7	2	15	2	0	2	22	0	2	6	2	7	6	13	8	12	5	9	0	1
26	463	1	3	3	2	2	2	3	7	7	6	6	1	0	0	2.5	23	1	5	6	5	1	2	6	4	5	14	12	0	0
27	207	0	6	4	3	5	7	7	1	4	6	7	5	1	0	3	18	1	4	3	1	4	1	10	8	14	5	13	0	1
28	479	0	5	2	1	2	6	6	6	7	6	6	7	2	1	1.5	18	0	6	6	2	1	2	7	3	12	13	12	1	1
29	379	0	6	7	3	2	7	7	1	3	6	3	11	2	0	2	18	0	1	6	1	5	5	13	5	14	4	9	0	1
30	491	0	7	7	4	1	7	7	2	4	6	1	3	1	0	3	19	0	1	7	1	4	7	14	5	14	6	7	0	1
31	73	1	7	7	1	1	7	7	1	7	7	2	5	1	0	4	25	0	1	7	1	1	6	14	2	14	8	9	0	1
32	376	0	7	7	2	2	6	6	7	5	7	7	11	2	1	7	20	0	1	6	2	3	1	14	4	12	12	14	1	1
33	322	0	6	6	2	2	6	6	6	6	6	2	7	0	0	1.5	22	1	2	6	2	2	6	12	4	12	12	8	0	0
34	379	1	6	7	2	1	6	6	1	2	7	2	7	0	0	2	18	0	1	7	2	6	6	13	3	12	3	9	0	0
35	9	0	6	5	1	1	5	4	3	2	7	5	10	3	1	1	24	0	3	7	4	6	3	11	2	9	5	12	1	1
36	32	0	7	7	1	1	1	7	1	1	7	7	20	2	1	4	39	1	1	7	1	7	1	14	2	8	2	14	1	1
37	228	1	4	4	6	2	6	5	1	1	6	6	6	1	0	9	18	0	4	6	3	7	2	8	8	11	2	12	0	1
38	484	0	4	4	1	1	7	6	5	2	6	4	8	1	0	2	36	0	4	7	2	6	4	8	2	13	7	10	0	1
39	530	1	6	4	1	2	6	7	1	1	7	3	3	1	1	4	28	0	4	6	1	7	5	10	3	13	2	10	1	1
40	366	1	7	7	2	1	7	3	4	5	7	4	6	0	0	2	20	1	1	7	5	3	4	14	3	10	9	11	0	0
41	17	0	6	7	5	2	7	7	5	7	6	2	14	3	1	3	19	1	1	6	1	1	6	13	7	14	12	8	1	1
42	103	0	7	7	1	2	6	7	7	1	7	7	20	2	0	2	43	1	1	6	1	7	1	14	3	13	8	14	0	1
43	22	0	3	4	5	4	2	2	7	7	7	5	2	1	0	1	18	0	4	4	6	1	3	7	9	4	14	12	0	1
44	331	1	5	2	1	2	5	7	6	7	4	2	4	0	0	2	20	1	6	6	1	1	6	7	3	12	13	6	0	0
45	81	1	3	2	2	1	6	7	6	4	3	2	7	0	0	3	21	1	6	7	1	4	6	5	3	13	10	5	0	0
46	374	1	1	6	1	2	6	7	1	5	7	1	2	1	1	6	18	0	2	6	1	3	7	7	3	13	6	8	1	1
47	511	0	6	6	2	2	6	6	2	3	6	4	-999	2	0	1	56	0	2	6	2	5	4	12	4	12	5	10	0	1
48	462	1	7	3	2	1	5	3	5	5	7	4	3	0	0	2	23	0	5	7	5	3	4	10	3	8	10	11	0	0
49	278	0	5	6	5	4	6	7	5	6	2	4	2	0	0	1	33	1	2	4	1	2	4	11	9	13	11	6	0	0
50	393	0	6	3	2	1	4	5	7	5	6	2	6	1	0	2	22	0	5	7	3	3	6	9	3	9	12	8	0	1
51	431	0	7	3	2	1	6	2	6	4	7	2	5	1	0	1	18	0	5	7	6	4	6	10	3	8	10	9	0	1
52	107	0	6	6	2	2	6	6	1	5	6	4	14	1	0	1.5	46	0	2	6	2	3	4	12	4	12	6	10	0	1
53	56	0	7	3	5	2	6	6	2	2	6	2	1	1	0	1	30	0	5	6	2	6	6	10	7	12	4	8	0	1
54	451	0	7	6	2	2	4	7	2	4	6	3	9	2	0	1.5	18	0	2	6	1	4	5	13	4	11	6	9	0	1
55	97	1	4	2	3	2	5	7	5	4	4	4	5.5	1	0	5	18	0	6	6	1	4	4	6	5	12	9	8	0	1
56	340	1	7	6	2	1	5	7	2	3	7	4	6	1	1	8	18	0	2	7	1	5	4	13	3	12	5	11	1	1
57	409	1	7	6	2	1	7	3	2	1	6	1	8	1	0	2	24	0	2	7	5	7	7	13	3	10	3	7	0	1
58	502	0	6	5	5	1	7	6	4	4	6	4	10	2	2	6	18	0	3	7	2	4	4	11	6	13	8	10	1	1
59	261	0	4	7	1	3	6	7	4	4	5	4	4	2	1	1	23	0	1	5	1	4	4	11	4	13	8	9	1	1
60	358	0	6	7	1	1	6	7	5	3	7	1	8	2	0	-999	20	0	1	7	1	5	7	13	2	13	8	8	0	1
61	480	0	1	7	1	1	6	4	5	5	6	2	3	0	0	1.5	19	0	1	7	4	3	6	8	2	10	10	8	0	0
62	58	1	3	4	2	2	6	7	1	3	6	1	0	1	0	6	30	0	4	6	1	5	7	7	4	13	4	7	0	1
63	33	1	4	7	5	4	4	7	1	2	3	1	12	2	1	5	19	0	1	4	1	6	7	11	9	11	3	4	1	1
64	120	0	7	7	1	1	7	7	1	1	7	7	-999	3	0	6	46	0	1	7	1	7	1	14	2	14	2	14	0	1
65	204	0	6	7	2	2	6	6	1	1	7	4	10	0	0	0.75	27	0	1	6	2	7	4	13	4	12	2	11	0	0
66	285	1	5	6	2	2	6	6	6	4	5	4	4	0	0	1	27	0	2	6	2	4	4	11	4	12	10	9	0	0
67	395	0	4	6	2	3	6	7	1	4	5	5	4	3	0	2	26	0	2	5	1	4	3	10	5	13	5	10	0	1
68	76	0	5	2	4	4	6	6	6	7	3	4	13	3	0	3	22	0	6	4	2	1	4	7	8	12	13	7	0	1
69	172	1	7	7	2	2	6	6	3	2	7	4	7	0	0	3	23	0	1	6	2	6	4	14	4	12	5	11	0	0
70	196	0	7	7	2	2	6	4	1	1	6	3	12	2	1	3.5	20	0	1	6	4	7	5	14	4	10	2	9	1	1
71	77	0	4	6	6	1	6	7	2	2	7	1	16	2	1	4	43	1	2	7	1	6	7	10	7	13	4	8	1	1
72	462	0	7	7	2	1	5	7	1	1	6	2	23	2	0	2	31	0	1	7	1	7	6	14	3	12	2	8	0	1
73	430	1	1	1	6	7	6	3	6	7	1	7	0	0	0	4	21	0	7	1	5	1	1	2	13	9	13	8	0	0
74	433	0	3	6	3	7	2	5	3	5	2	1	1	0	0	1	19	0	2	1	3	3	7	9	10	7	8	3	0	0
75	234	0	7	7	1	1	7	7	3	4	7	7	15	0	1	2	25	0	1	7	1	4	1	14	2	14	7	14	1	0
76	403	0	6	6	5	2	6	6	2	2	6	2	9	1	0	6	18	0	2	6	2	6	6	12	7	12	4	8	0	1
77	106	1	7	6	1	1	5	6	6	6	7	6	8	1	1	-999	21	0	2	7	2	2	2	13	2	11	12	13	1	1
78	173	0	2	2	2	4	6	6	5	2	5	2	7	3	1	2	24	0	6	4	2	6	6	4	6	12	7	7	1	1
79	284	0	7	4	1	1	7	6	2	2	4	1	9	2	1	2	29	0	4	7	2	6	7	11	2	13	4	5	1	1
80	114	1	2	2	2	2	6	7	5	6	4	4	9	1	0	3	21	0	6	6	1	2	4	4	4	13	11	8	0	1
81	78	0	7	7	5	5	6	6	1	2	6	6	25	0	0	2	36	0	1	3	2	6	2	14	10	12	3	12	0	0
82	359	1	7	4	2	1	6	6	4	4	6	5	10	2	1	4	23	0	4	7	2	4	3	11	3	12	8	11	1	1
83	377	1	6	6	4	3	5	3	3	5	6	2	0	0	0	1	20	0	2	5	5	3	6	12	7	8	8	8	0	0
84	329	1	4	2	2	2	5	6	1	1	6	4	20	0	0	2	37	0	6	6	2	7	4	6	4	11	2	10	0	0
85	49	0	5	7	5	4	7	7	2	5	7	3	2	0	0	2	50	1	1	4	1	3	5	12	9	14	7	10	0	0
86	237	1	7	7	2	2	6	2	1	1	6	6	3	0	0	1	24	0	1	6	6	7	2	14	4	8	2	12	0	0
87	182	1	5	3	2	1	3	2	4	2	4	4	7	0	0	4	23	0	5	7	6	6	4	8	3	5	6	8	0	0
88	310	0	7	7	7	4	5	3	6	7	6	4	12	3	2	2	21	1	1	4	5	1	4	14	11	8	13	10	1	1
89	516	0	5	7	6	4	7	7	6	7	5	4	6	3	2	5	19	0	1	4	1	1	4	12	10	14	13	9	1	1
90	142	0	7	7	3	2	6	6	2	6	7	4	11	2	2	5	29	1	1	6	2	2	4	14	5	12	8	11	1	1
91	38	1	5	5	5	3	4	2	6	4	7	5	7	0	0	4	22	0	3	5	6	4	3	10	8	6	10	12	0	0
92	432	1	6	6	2	2	6	4	6	6	6	4	5	0	0	4	21	1	2	6	4	2	4	12	4	10	12	10	0	0
93	475	0	6	4	1	2	6	7	2	1	5	3	1	0	0	0.5	20	0	4	6	1	7	5	10	3	13	3	8	0	0
94	64	1	5	4	2	1	6	6	2	3	6	6	4	2	0	2.5	19	0	4	7	2	5	2	9	3	12	5	12	0	1
95	178	0	2	5	4	4	2	2	2	2	5	6	15	2	0	2	40	0	3	4	6	6	2	7	8	4	4	11	0	1
96	156	1	6	6	6	2	5	6	3	5	2	7	8	2	0	8	20	0	2	6	2	3	1	12	8	11	8	9	0	1
97	102	0	7	7	3	1	7	7	1	2	6	6	4	1	0	1.5	46	1	1	7	1	6	2	14	4	14	3	12	0	1
98	441	1	6	6	2	1	7	6	6	2	5	3	4	0	0	-999	18	0	2	7	2	6	5	12	3	13	8	8	0	0
99	520	1	3	2	6	2	5	5	7	6	4	5	11	0	0	4	29	0	6	6	3	2	3	5	8	10	13	9	0	0
100	58	0	1	7	1	2	6	6	4	2	4	6	8	2	0	2.5	39	0	1	6	2	6	2	8	3	12	6	10	0	1
101	227	1	5	2	6	3	3	1	7	7	2	3	5	0	0	3.5	18	0	6	5	7	1	5	7	9	4	14	5	0	0
102	410	0	7	7	5	2	7	7	1	1	7	6	12	3	0	6	18	0	1	6	1	7	2	14	7	14	2	13	0	1
103	437	0	6	2	3	2	6	2	5	2	4	4	2	0	0	1	18	0	6	6	6	6	4	8	5	8	7	8	0	0
104	354	0	6	7	2	2	3	3	1	4	7	6	6	1	0	10	19	0	1	6	5	4	2	13	4	6	5	13	0	1
105	428	1	5	1	3	2	4	3	6	6	6	5	2	0	0	3	18	0	7	6	5	2	3	6	5	7	12	11	0	0
106	150	1	6	6	6	3	7	7	6	3	7	1	4.5	1	0	5	20	0	2	5	1	5	7	12	9	14	9	8	0	1
107	316	0	6	3	2	2	5	6	5	5	6	2	12	3	0	3.5	20	0	5	6	2	3	6	9	4	11	10	8	0	1
108	259	1	7	7	1	1	6	6	1	2	7	1	4	3	1	4.5	23	0	1	7	2	6	7	14	2	12	3	8	1	1
109	193	0	3	3	5	5	6	4	7	7	4	5	6	2	2	2	19	1	5	3	4	1	3	6	10	10	14	9	1	1
110	48	1	6	6	1	2	7	7	2	3	4	6	8	2	1	10	21	0	2	6	1	5	2	12	3	14	5	10	1	1
111	273	1	5	6	3	2	5	6	3	3	6	2	20	0	0	2	35	0	2	6	2	5	6	11	5	11	6	8	0	0
112	101	1	5	3	5	2	3	4	6	6	6	7	5	0	0	1.5	20	0	5	6	4	2	1	8	7	7	12	13	0	0
113	156	0	7	6	1	1	3	4	2	1	7	3	12	3	0	1.5	26	0	2	7	4	7	5	13	2	7	3	10	0	1
114	238	0	7	6	3	3	5	6	2	4	4	3	5	2	0	2	22	0	2	5	2	4	5	13	6	11	6	7	0	1
115	351	0	7	7	3	1	7	5	2	1	6	2	8	2	1	2	21	0	1	7	3	7	6	14	4	12	3	8	1	1
116	170	1	2	2	6	4	4	3	7	6	3	1	4	0	0	3	19	0	6	4	5	2	7	4	10	7	13	4	0	0
117	557	1	6	6	2	2	6	6	2	2	6	6	2	0	0	1	23	0	2	6	2	6	2	12	4	12	4	12	0	0
118	485	0	6	6	2	2	7	7	2	2	6	3	7	0	0	1	20	0	2	6	1	6	5	12	4	14	4	9	0	0
119	169	1	1	2	3	6	2	6	3	2	2	6	8	0	0	5	29	0	6	2	2	6	2	3	9	8	5	8	0	0
120	349	1	7	7	2	2	6	6	5	3	7	6	1	0	0	1	32	1	1	6	2	5	2	14	4	12	8	13	0	0
121	469	0	1	7	1	1	6	6	2	2	6	2	4	2	0	1.5	19	0	1	7	2	6	6	8	2	12	4	8	0	1
122	343	0	6	4	2	2	6	6	4	4	5	2	15	1	0	1.5	22	0	4	6	2	4	6	10	4	12	8	7	0	1
123	204	1	7	7	3	3	5	5	7	7	7	6	4	1	0	6.5	22	0	1	5	3	1	2	14	6	10	14	13	0	1
124	294	1	7	6	6	3	3	5	6	3	6	2	11	0	0	5	23	0	2	5	3	5	6	13	9	8	9	8	0	0
125	344	0	6	6	3	6	2	3	4	6	5	7	14	2	2	5	20	0	2	2	5	2	1	12	9	5	10	12	1	1
126	243	0	6	6	1	1	6	7	1	2	7	4	4	3	0	-999	43	0	2	7	1	6	4	12	2	13	3	11	0	1
127	368	1	2	1	1	1	5	1	7	7	4	4	3	0	0	5	18	1	7	7	7	1	4	3	2	6	14	8	0	0
128	457	1	7	6	2	1	7	6	2	1	7	6	20	3	2	5	28	0	2	7	2	7	2	13	3	13	3	13	1	1
129	269	1	6	3	2	3	1	1	1	7	7	5	8	0	0	3	22	0	5	5	7	1	3	9	5	2	8	12	0	0
130	6	1	5	1	6	3	4	3	6	6	4	6	0	0	0	1	19	0	7	5	5	2	2	6	9	7	12	10	0	0
131	262	1	4	3	2	2	6	3	4	1	6	3	12	0	0	4	23	0	5	6	5	7	5	7	4	9	5	9	0	0
132	37	0	7	7	2	2	7	7	4	1	7	5	25	3	0	2	31	0	1	6	1	7	3	14	4	14	5	12	0	1
133	268	1	6	6	5	3	6	6	3	4	6	4	1	0	0	2.5	21	1	2	5	2	4	4	12	8	12	7	10	0	0
134	429	1	5	3	1	1	6	2	2	6	7	2	5	0	0	2	19	1	5	7	6	2	6	8	2	8	8	9	0	0
135	389	0	4	7	5	1	7	7	5	1	7	2	3	2	1	3.5	19	0	1	7	1	7	6	11	6	14	6	9	1	1
136	34	1	7	7	2	1	2	2	2	6	7	7	7	1	0	2.5	20	0	1	7	6	2	1	14	3	4	8	14	0	1
137	128	0	6	7	4	2	6	6	1	7	4	7	6	2	0	1.5	30	1	1	6	2	1	1	13	6	12	8	11	0	1
138	44	1	4	2	2	2	6	7	2	4	6	6	7	1	0	7	20	0	6	6	1	4	2	6	4	13	6	12	0	1
139	146	0	7	7	2	1	7	7	1	2	7	2	20	1	0	0	34	0	1	7	1	6	6	14	3	14	3	9	0	1
140	338	1	6	7	4	4	6	6	2	2	7	4	-999	0	0	4	20	-999	1	4	2	6	4	13	8	12	4	11	0	0
141	185	0	5	3	4	2	4	4	5	6	6	3	-999	3	0	2	63	0	5	6	4	2	5	8	6	8	11	9	0	1
142	98	0	7	6	1	2	7	5	2	2	7	2	20	1	0	2	32	1	2	6	3	6	6	13	3	12	4	9	0	1
143	355	1	1	5	1	4	2	4	2	5	5	5	19	0	0	8	39	0	3	4	4	3	3	6	5	6	7	10	0	0
144	181	0	7	6	3	2	6	6	5	3	6	4	13	2	0	2	19	1	2	6	2	5	4	13	5	12	8	10	0	1
145	25	1	7	7	1	1	6	3	2	2	7	7	6	1	0	6	27	1	1	7	5	6	1	14	2	9	4	14	0	1
146	373	0	7	6	1	2	7	7	1	1	7	6	10	2	0	3	18	0	2	6	1	7	2	13	3	14	2	13	0	1
147	225	1	7	7	5	1	7	7	2	5	6	5	14	3	0	2	29	0	1	7	1	3	3	14	6	14	7	11	0	1
148	166	0	6	2	2	2	6	7	6	6	5	3	15	1	0	2	33	0	6	6	1	2	5	8	4	13	12	8	0	1
149	464	0	6	7	5	1	7	7	1	1	7	1	11	1	1	4	19	0	1	7	1	7	7	13	6	14	2	8	1	1
150	289	0	5	4	1	3	7	7	1	1	7	1	15	2	1	2	28	0	4	5	1	7	7	9	4	14	2	8	1	1
151	224	0	7	7	2	2	6	7	1	1	7	1	16	2	1	3	26	0	1	6	1	7	7	14	4	13	2	8	1	1
152	41	1	5	4	3	3	3	6	2	3	5	4	12	0	0	4	22	0	4	5	2	5	4	9	6	9	5	9	0	0
153	124	0	7	6	2	2	6	6	2	2	7	2	12	2	1	2	32	1	2	6	2	6	6	13	4	12	4	9	1	1
154	127	0	6	5	2	2	5	6	2	2	6	4	5	1	0	2	38	1	3	6	2	6	4	11	4	11	4	10	0	1
155	333	1	5	3	2	2	6	6	2	1	5	2	2	0	0	2	18	0	5	6	2	7	6	8	4	12	3	7	0	0
156	104	1	7	3	2	1	6	4	2	5	6	6	6	2	1	2	20	0	5	7	4	3	2	10	3	10	7	12	1	1
157	161	0	6	6	5	2	6	6	2	4	6	6	2.5	1	0	0.5	50	0	2	6	2	4	2	12	7	12	6	12	0	1
158	435	1	7	7	7	6	1	6	7	6	1	6	-999	3	2	-999	30	-999	1	2	2	2	2	14	13	7	13	7	1	1
159	447	1	6	2	5	1	3	3	7	5	6	6	1	0	0	2	24	0	6	7	5	3	2	8	6	6	12	12	0	0
160	24	1	3	6	5	3	4	3	4	6	2	2	4	0	0	4	18	0	2	5	5	2	6	9	8	7	10	4	0	0
161	546	1	3	1	2	2	2	1	5	2	4	3	2	0	0	3	27	0	7	6	7	6	5	4	4	3	7	7	0	0
162	210	0	6	6	3	2	7	7	4	2	6	2	10	2	0	1	42	0	2	6	1	6	6	12	5	14	6	8	0	1
163	401	1	7	2	3	1	7	7	5	7	7	1	5	1	1	10	19	0	6	7	1	1	7	9	4	14	12	8	1	1
164	245	1	7	5	1	2	5	6	5	4	6	3	6	0	0	2	25	0	3	6	2	4	5	12	3	11	9	9	0	0
165	78	1	6	6	3	4	7	7	2	5	5	5	5	3	0	5	21	0	2	4	1	3	3	12	7	14	7	10	0	1
166	133	0	7	7	1	2	5	6	3	2	7	4	4	1	0	1	27	0	1	6	2	6	4	14	3	11	5	11	0	1
167	375	1	3	3	6	6	6	6	2	1	6	1	7	0	0	3	19	0	5	2	2	7	7	6	12	12	3	7	0	0
168	325	1	2	1	1	1	6	7	7	7	7	3	3	2	0	8	18	1	7	7	1	1	5	3	2	13	14	10	0	1
169	3	0	7	6	2	2	6	6	1	2	6	2	9	2	0	1.5	19	0	2	6	2	6	6	13	4	12	3	8	0	1
170	333	0	3	2	2	5	7	7	5	6	3	3	6	0	0	1.5	22	1	6	3	1	2	5	5	7	14	11	6	0	0
171	418	0	6	5	2	1	7	5	2	2	6	6	3	0	0	2.5	20	0	3	7	3	6	2	11	3	12	4	12	0	0
172	197	1	1	2	1	6	4	6	2	4	6	2	4	0	0	2.5	24	0	6	2	2	4	6	3	7	10	6	8	0	0
173	228	0	7	3	5	1	6	6	2	2	7	2	20	3	2	3	34	0	5	7	2	6	6	10	6	12	4	9	1	1
174	455	1	5	4	1	3	2	6	2	4	3	6	0	0	0	-999	19	0	4	5	2	4	2	9	4	8	6	9	0	0
175	116	1	1	1	1	1	4	5	7	7	2	4	10	1	0	5	23	0	7	7	3	1	4	2	2	9	14	6	0	1
176	85	0	7	7	2	1	7	7	1	1	7	3	10	1	0	1	40	1	1	7	1	7	5	14	3	14	2	10	0	1
177	415	1	6	3	5	3	6	6	5	1	6	4	2	2	0	4	21	0	5	5	2	7	4	9	8	12	6	10	0	1
178	378	1	7	6	5	2	6	6	2	2	4	3	2	2	0	2.5	18	0	2	6	2	6	5	13	7	12	4	7	0	1
179	120	1	7	7	5	1	5	7	2	3	6	3	0	0	0	6	18	0	1	7	1	5	5	14	6	12	5	9	0	0
180	110	0	7	6	3	2	7	7	3	5	7	4	10	1	0	1	30	0	2	6	1	3	4	13	5	14	8	11	0	1
181	452	1	7	3	5	3	2	1	7	7	7	4	4	2	1	3	23	1	5	5	7	1	4	10	8	3	14	11	1	1
182	293	1	4	6	6	5	6	7	5	6	3	2	15	2	0	6	23	0	2	3	1	2	6	10	11	13	11	5	0	1
183	193	1	6	7	2	2	5	2	5	5	6	3	10	2	1	2	21	0	1	6	6	3	5	13	4	7	10	9	1	1
184	217	1	5	4	3	2	5	2	3	1	6	1	4	0	0	4	36	0	4	6	6	7	7	9	5	7	4	7	0	0
185	109	1	3	6	6	6	4	3	5	3	2	6	8	0	0	1	23	0	2	2	5	5	2	9	12	7	8	8	0	0
186	186	1	7	7	3	2	3	3	1	2	7	6	-999	0	0	2	32	0	1	6	5	6	2	14	5	6	3	13	0	0
187	30	1	2	1	2	5	6	1	7	1	7	4	6	3	1	4.5	18	0	7	3	7	7	4	3	7	7	8	11	1	1
188	195	1	1	1	7	7	1	7	1	1	1	1	10	3	2	-999	38	-999	7	1	1	7	7	2	14	8	2	2	1	1
189	176	0	6	7	6	4	7	6	1	2	7	4	20	0	0	2	36	0	1	4	2	6	4	13	10	13	3	11	0	0
190	28	0	7	7	4	1	7	7	5	4	7	1	15	3	1	5	34	0	1	7	1	4	7	14	5	14	9	8	1	1
191	531	1	6	7	5	3	4	5	3	3	6	3	8	0	0	6	20	0	1	5	3	5	5	13	8	9	6	9	0	0
192	27	1	7	3	5	3	5	3	5	3	6	3	9	2	0	2	25	0	5	5	5	5	5	10	8	8	8	9	0	1
193	418	1	7	6	3	4	3	6	1	7	5	7	7	1	1	8	20	0	2	4	2	1	1	13	7	9	8	12	1	1
194	136	0	7	6	1	1	7	6	1	2	6	2	11	3	0	1	39	0	2	7	2	6	6	13	2	13	3	8	0	1
195	290	0	6	2	1	2	6	3	6	6	6	5	7	0	0	1.5	23	1	6	6	5	2	3	8	3	9	12	11	0	0
196	175	0	7	7	1	1	7	7	2	2	7	4	10	2	0	2	23	1	1	7	1	6	4	14	2	14	4	11	0	1
197	74	0	7	6	2	5	6	6	1	2	7	6	18	2	0	2	37	1	2	3	2	6	2	13	7	12	3	13	0	1
198	61	1	1	7	2	1	4	7	4	7	7	1	7	2	0	3	29	0	1	7	1	1	7	8	3	11	11	8	0	1
199	246	1	4	5	6	2	6	4	4	3	7	1	3	2	0	3	18	0	3	6	4	5	7	9	8	10	7	8	0	1
200	282	1	6	6	1	1	6	6	2	2	7	7	7	0	0	3	22	0	2	7	2	6	1	12	2	12	4	14	0	0
201	412	1	5	6	1	1	6	7	2	2	6	2	2	1	1	5	26	0	2	7	1	6	6	11	2	13	4	8	1	1
202	536	1	7	7	4	3	5	5	1	7	7	4	0	0	0	3.5	18	0	1	5	3	1	4	14	7	10	8	11	0	0
203	24	0	6	6	1	1	6	3	6	7	5	7	10	0	0	1	24	1	2	7	5	1	1	12	2	9	13	12	0	0
204	147	1	5	3	1	1	4	1	2	2	6	6	0.5	2	0	6	21	0	5	7	7	6	2	8	2	5	4	12	0	1
205	209	1	6	7	3	2	7	7	2	3	7	4	7	0	0	5	25	1	1	6	1	5	4	13	5	14	5	11	0	0
206	132	1	5	5	1	2	6	6	4	2	7	6	9	1	0	1.5	26	0	3	6	2	6	2	10	3	12	6	13	0	1
207	118	0	7	7	5	2	4	4	2	3	6	2	15	1	1	1.5	30	0	1	6	4	5	6	14	7	8	5	8	1	1
208	549	1	7	7	5	5	6	7	5	1	7	2	1	1	0	-999	20	0	1	3	1	7	6	14	10	13	6	9	0	1
209	297	1	5	4	3	2	6	5	2	3	6	6	13	0	0	2	28	0	4	6	3	5	2	9	5	11	5	12	0	0
210	220	1	6	6	2	2	6	7	1	1	6	5	7	2	1	5	25	0	2	6	1	7	3	12	4	13	2	11	1	1
211	321	0	6	7	2	3	7	6	5	4	6	3	15	1	2	2	24	0	1	5	2	4	5	13	5	13	9	9	1	1
212	414	0	2	3	6	3	1	7	4	2	4	1	13	2	0	-999	26	0	5	5	1	6	7	5	9	8	6	5	0	1
213	401	0	7	7	2	3	6	6	2	2	6	6	3	1	0	2	19	0	1	5	2	6	2	14	5	12	4	12	0	1
214	133	1	3	7	2	2	2	2	7	7	7	4	3	0	0	1	24	1	1	6	6	1	4	10	4	4	14	11	0	0
215	188	0	6	6	2	1	7	7	5	5	6	1	5	2	0	2	21	1	2	7	1	3	7	12	3	14	10	7	0	1
216	466	1	6	6	6	4	3	5	2	2	6	5	3	1	1	6	18	0	2	4	3	6	3	12	10	8	4	11	1	1
217	180	1	4	6	5	2	3	6	1	1	7	5	7	1	0	2	19	0	2	6	2	7	3	10	7	9	2	12	0	1
218	194	1	7	4	2	2	5	5	1	1	6	3	6	3	1	2	21	0	4	6	3	7	5	11	4	10	2	9	1	1
219	497	0	7	6	5	2	6	6	4	4	7	3	14	3	0	0.66	19	0	2	6	2	4	5	13	7	12	8	10	0	1
220	459	0	6	3	4	1	6	3	5	5	7	3	12	1	0	7.5	19	0	5	7	5	3	5	9	5	9	10	10	0	1
221	270	1	5	5	4	2	6	7	2	2	4	2	9	0	0	-999	22	0	3	6	1	6	6	10	6	13	4	6	0	0
222	7	1	3	7	6	4	1	3	5	7	7	6	10	0	0	3	26	1	1	4	5	1	2	10	10	4	12	13	0	0
223	337	0	7	6	2	2	6	7	4	2	6	2	13	2	1	2	21	1	2	6	1	6	6	13	4	13	6	8	1	1
224	505	1	2	4	5	3	6	3	4	2	3	2	5	2	0	0	21	0	4	5	5	6	6	6	8	9	6	5	0	1
225	439	1	3	2	2	2	1	2	5	5	7	7	5	1	0	3	21	0	6	6	6	3	1	5	4	3	10	14	0	1
226	16	0	7	7	2	1	6	7	4	3	7	4	5	0	0	1.5	26	1	1	7	1	5	4	14	3	13	7	11	0	0
227	278	1	5	3	6	6	2	6	5	7	6	6	10	0	0	4	22	0	5	2	2	1	2	8	12	8	12	12	0	0
228	145	1	4	4	6	4	5	7	3	6	7	6	-999	0	0	4	25	0	4	4	1	2	2	8	10	12	9	13	0	0
229	20	0	7	7	2	5	3	7	3	6	5	6	9	2	0	2	21	1	1	3	1	2	2	14	7	10	9	11	0	1
230	451	1	5	2	2	2	6	6	2	5	6	3	2	0	1	-999	18	0	6	6	2	3	5	7	4	12	7	9	1	0
231	21	1	5	2	1	2	5	3	2	2	7	3	10	2	0	3	28	0	6	6	5	6	5	7	3	8	4	10	0	1
232	250	1	7	7	5	2	2	6	2	2	6	7	6	0	0	3	19	0	1	6	2	6	1	14	7	8	4	13	0	0
233	399	1	2	2	4	1	6	6	4	5	3	1	6	1	0	4.5	20	1	6	7	2	3	7	4	5	12	9	4	0	1
234	184	1	5	7	1	3	4	4	2	4	6	4	10	2	1	5	24	0	1	5	4	4	4	12	4	8	6	10	1	1
235	194	0	6	5	2	2	3	5	5	5	6	4	1.5	0	0	2.5	25	1	3	6	3	3	4	11	4	8	10	10	0	0
236	87	1	6	5	2	4	5	4	2	5	3	2	11	0	0	8	25	0	3	4	4	3	6	11	6	9	7	5	0	0
237	287	0	6	6	4	4	5	5	2	3	6	2	2	0	0	1	29	0	2	4	3	5	6	12	8	10	5	8	0	0
238	552	1	4	5	3	4	7	7	4	1	4	3	13	1	0	0	25	0	3	4	1	7	5	9	7	14	5	7	0	1
239	229	1	7	7	2	1	6	7	1	1	6	4	5	0	0	4	28	0	1	7	1	7	4	14	3	13	2	10	0	0
240	567	1	6	6	2	2	6	6	2	2	6	4	10	0	0	0.5	22	0	2	6	2	6	4	12	4	12	4	10	0	0
241	108	1	2	2	6	5	7	7	7	7	6	1	3	0	0	1	21	0	6	3	1	1	7	4	11	14	14	7	0	0
242	372	1	2	3	5	5	4	5	6	7	7	1	7	0	0	2	19	0	5	3	3	1	7	5	10	9	13	8	0	0
243	472	0	6	6	2	2	6	5	2	2	7	4	6	3	1	2	18	0	2	6	3	6	4	12	4	11	4	11	1	1
244	210	1	1	1	6	4	2	2	7	6	6	2	7	1	0	6	18	0	7	4	6	2	6	2	10	4	13	8	0	1
245	275	0	6	7	2	2	5	6	4	5	6	4	4	0	0	2	18	0	1	6	2	3	4	13	4	11	9	10	0	0
246	59	0	6	6	2	2	7	7	1	2	6	2	3	0	0	1	29	1	2	6	1	6	6	12	4	14	3	8	0	0
247	36	1	7	7	4	1	6	7	3	6	6	2	8	0	0	3	19	1	1	7	1	2	6	14	5	13	9	8	0	0
248	179	1	7	3	5	2	2	1	5	4	4	3	12	0	0	3	25	0	5	6	7	4	5	10	7	3	9	7	0	0
249	499	0	6	6	2	2	5	3	7	7	5	3	9	2	0	1	18	0	2	6	5	1	5	12	4	8	14	8	0	1
250	176	1	1	1	4	6	4	5	6	6	1	2	10	0	0	1	26	0	7	2	3	2	6	2	10	9	12	3	0	0
251	275	1	7	7	2	3	5	3	1	2	7	4	6	1	0	2	26	0	1	5	5	6	4	14	5	8	3	11	0	1
252	205	0	6	6	1	6	6	6	2	2	7	6	19	2	1	1.5	33	0	2	2	2	6	2	12	7	12	4	13	1	1
253	417	1	3	1	7	5	1	1	4	1	7	1	12	0	0	4	23	0	7	3	7	7	7	4	12	2	5	8	0	0
254	77	1	6	7	3	1	4	6	6	7	7	7	1	1	1	4	22	0	1	7	2	1	1	13	4	10	13	14	1	1
255	47	0	7	7	2	2	5	7	1	1	6	2	20	2	0	2	31	0	1	6	1	7	6	14	4	12	2	8	0	1
256	381	0	7	7	7	1	7	7	5	3	7	7	4	3	1	3	18	0	1	7	1	5	1	14	8	14	8	14	1	1
257	525	1	4	4	5	4	3	3	3	4	6	4	4	2	1	0	26	0	4	4	5	4	4	8	9	6	7	10	1	1
258	198	0	7	7	1	1	7	7	6	1	7	6	12	2	0	1	37	1	1	7	1	7	2	14	2	14	7	13	0	1
259	172	0	5	6	2	2	6	7	5	6	7	2	6	2	0	1.5	37	0	2	6	1	2	6	11	4	13	11	9	0	1
260	221	1	7	6	2	2	6	5	4	2	6	4	10	0	0	2	30	0	2	6	3	6	4	13	4	11	6	10	0	0
261	448	1	7	2	1	1	6	4	1	1	7	4	7	1	0	1	36	0	6	7	4	7	4	9	2	10	2	11	0	1
262	300	0	1	3	5	1	6	6	1	1	6	3	14	2	0	2	54	0	5	7	2	7	5	4	6	12	2	9	0	1
263	131	1	7	7	1	1	6	7	1	2	6	3	8	0	0	2	18	0	1	7	1	6	5	14	2	13	3	9	0	0
264	14	1	6	6	5	2	6	4	2	2	7	3	10	2	0	5	22	0	2	6	4	6	5	12	7	10	4	10	0	1
265	224	1	7	5	4	2	5	6	3	4	6	4	3	0	0	0.5	23	0	3	6	2	4	4	12	6	11	7	10	0	0
266	104	0	7	7	1	2	6	6	1	4	6	6	5	2	0	2	33	0	1	6	2	4	2	14	3	12	5	12	0	1
267	232	0	4	4	5	5	6	7	2	7	6	2	13	1	0	1.5	32	0	4	3	1	1	6	8	10	13	9	8	0	1
268	149	1	6	3	2	3	4	3	5	6	6	3	15	3	2	9	29	0	5	5	5	2	5	9	5	7	11	9	1	1
269	487	1	7	7	2	2	4	6	4	4	6	4	7	0	0	3	20	0	1	6	2	4	4	14	4	10	8	10	0	0
270	239	0	2	2	2	3	6	6	5	6	4	2	4	2	1	2	22	1	6	5	2	2	6	4	5	12	11	6	1	1
271	105	0	7	7	2	1	2	7	1	2	6	2	3	0	0	-999	18	0	1	7	1	6	6	14	3	9	3	8	0	0
272	129	1	6	3	5	2	2	3	7	7	3	4	12	0	0	4	23	0	5	6	5	1	4	9	7	5	14	7	0	0
273	144	0	6	7	1	2	6	6	2	2	5	3	10	1	0	1	55	0	1	6	2	6	5	13	3	12	4	8	0	1
274	489	0	7	3	2	1	6	6	2	5	6	4	14	2	0	2	18	0	5	7	2	3	4	10	3	12	7	10	0	1
275	67	0	6	6	3	3	5	5	6	6	6	4	15	1	0	1	35	1	2	5	3	2	4	12	6	10	12	10	0	1
276	348	0	6	6	2	3	5	5	3	2	6	2	5	2	1	4	21	0	2	5	3	6	6	12	5	10	5	8	1	1
277	544	1	6	7	1	2	6	5	4	4	7	6	0	0	0	1	20	0	1	6	3	4	2	13	3	11	8	13	0	0
278	425	0	7	6	3	2	7	3	3	6	7	6	6	3	0	3	24	0	2	6	5	2	2	13	5	10	9	13	0	1
279	68	1	4	5	4	2	6	7	1	2	6	4	7	2	1	8	19	0	3	6	1	6	4	9	6	13	3	10	1	1
280	318	0	6	3	1	2	7	7	6	7	6	1	8	2	0	2	21	1	5	6	1	1	7	9	3	14	13	7	0	1
281	390	1	3	3	7	4	6	2	5	5	7	4	9	0	0	2	22	0	5	4	6	3	4	6	11	8	10	11	0	0
282	15	1	6	7	7	6	1	1	6	7	7	7	8	1	0	3	30	0	1	2	7	1	1	13	13	2	13	14	0	1
283	122	0	7	7	1	2	5	7	1	1	7	6	25	1	0	2	33	0	1	6	1	7	2	14	3	12	2	13	0	1
284	450	0	6	4	2	2	7	7	2	4	7	6	12	1	1	2.5	22	0	4	6	1	4	2	10	4	14	6	13	1	1
285	311	1	2	4	5	4	7	7	7	6	6	3	3	0	0	3	24	1	4	4	1	2	5	6	9	14	13	9	0	0
286	481	0	5	2	1	1	6	6	1	1	7	2	5	1	0	1.5	27	0	6	7	2	7	6	7	2	12	2	9	0	1
287	405	1	7	7	5	2	6	7	2	2	6	2	10	1	0	3	36	0	1	6	1	6	6	14	7	13	4	8	0	1
288	209	0	3	3	7	5	1	1	5	1	1	1	5	1	0	2	21	0	5	3	7	7	7	6	12	2	6	2	0	1
289	13	0	7	7	2	2	6	6	2	4	6	3	8	2	0	2.5	22	1	1	6	2	4	5	14	4	12	6	9	0	1
290	454	0	2	1	3	4	7	6	7	7	4	3	10	3	1	2	21	0	7	4	2	1	5	3	7	13	14	7	1	1
291	148	1	6	7	1	2	2	3	2	2	7	7	11	1	1	3.5	23	0	1	6	5	6	1	13	3	5	4	14	1	1
292	508	0	2	3	2	1	6	5	6	2	2	2	10	1	0	3	20	0	5	7	3	6	6	5	3	11	8	4	0	1
293	491	1	6	7	1	6	7	7	1	3	7	7	7	0	0	1	19	0	1	2	1	5	1	13	7	14	4	14	0	0
294	70	0	7	6	1	2	6	6	5	3	5	2	3	0	0	-999	31	0	2	6	2	5	6	13	3	12	8	7	0	0
295	91	0	1	7	2	2	6	6	2	3	6	3	20	3	0	-999	32	1	1	6	2	5	5	8	4	12	5	9	0	1
296	372	0	7	7	6	2	6	7	3	2	5	3	8	2	0	1	23	0	1	6	1	6	5	14	8	13	5	8	0	1
297	325	0	6	3	5	2	4	4	6	6	6	4	8	1	1	3	21	1	5	6	4	2	4	9	7	8	12	10	1	1
298	453	1	1	7	1	7	1	7	1	7	1	7	8	0	0	2	22	-999	1	1	1	1	1	8	8	8	8	8	0	0
299	112	1	4	1	5	2	4	6	2	7	6	4	4	0	0	3	18	0	7	6	2	1	4	5	7	10	9	10	0	0
300	447	0	6	1	5	1	7	7	7	5	6	1	6	2	0	2	18	0	7	7	1	3	7	7	6	14	12	7	0	1
301	534	1	2	5	5	3	6	7	2	4	4	2	7	1	0	1	23	0	3	5	1	4	6	7	8	13	6	6	0	1
302	27	0	7	7	6	3	6	7	7	2	6	1	12	2	0	2	45	0	1	5	1	6	7	14	9	13	9	7	0	1
303	449	1	3	2	6	3	7	6	5	4	6	4	3	0	0	4	18	1	6	5	2	4	4	5	9	13	9	10	0	0
304	163	0	3	7	1	7	1	1	3	5	1	7	2	1	0	3	41	0	1	1	7	3	1	10	8	2	8	8	0	1
305	538	1	6	5	5	5	2	6	6	2	1	1	4	0	0	3.5	19	0	3	3	2	6	7	11	10	8	8	2	0	0
306	125	1	5	3	4	1	6	1	6	3	7	2	0	0	0	0	19	0	5	7	7	5	6	8	5	7	9	9	0	0
307	31	0	6	6	2	1	7	6	2	3	7	6	13	3	1	3	20	1	2	7	2	5	2	12	3	13	5	13	1	1
308	190	1	5	3	4	3	2	2	2	2	6	1	10	1	0	3	23	0	5	5	6	6	7	8	7	4	4	7	0	1
309	432	0	6	3	2	1	4	6	5	5	7	6	6	0	0	1	18	0	5	7	2	3	2	9	3	10	10	13	0	0
310	411	1	2	2	2	2	6	7	2	3	7	4	2	2	0	10	25	0	6	6	1	5	4	4	4	13	5	11	0	1
311	244	0	7	7	1	2	6	2	2	2	7	6	25	3	0	1.5	42	1	1	6	6	6	2	14	3	8	4	13	0	1
312	456	0	7	7	4	3	6	7	1	3	6	7	12	2	1	2	20	0	1	5	1	5	1	14	7	13	4	13	1	1
313	332	0	7	7	2	2	6	7	1	3	6	6	6	1	0	2	21	1	1	6	1	5	2	14	4	13	4	12	0	1
314	306	0	6	5	4	2	3	7	2	2	6	6	15	1	0	1	34	0	3	6	1	6	2	11	6	10	4	12	0	1
315	248	0	6	3	2	1	6	6	6	4	5	4	8	3	1	2	20	1	5	7	2	4	4	9	3	12	10	9	1	1
316	493	0	6	6	5	3	5	6	2	4	6	4	7	1	0	1.5	18	0	2	5	2	4	4	12	8	11	6	10	0	1
317	427	1	7	4	3	3	4	3	5	4	5	5	3	1	1	7	22	0	4	5	5	4	3	11	6	7	9	10	1	1
318	495	0	7	7	7	4	6	7	1	1	7	7	10	2	0	2	20	0	1	4	1	7	1	14	11	13	2	14	0	1
319	403	1	6	3	5	3	5	3	6	2	6	2	10	0	0	4	25	0	5	5	5	6	6	9	8	8	8	8	0	0
320	423	1	5	1	1	1	1	1	5	2	6	2	0	0	0	0	20	0	7	7	7	6	6	6	2	2	7	8	0	0
321	515	1	5	2	2	1	5	3	2	2	7	1	8	0	0	3.5	23	0	6	7	5	6	7	7	3	8	4	8	0	0
322	29	0	3	3	5	2	6	7	7	7	6	7	4	2	0	2	22	1	5	6	1	1	1	6	7	13	14	13	0	1
323	420	0	7	7	3	2	6	6	1	2	7	2	1	0	0	1.5	18	0	1	6	2	6	6	14	5	12	3	9	0	0
324	160	0	4	4	5	6	3	5	5	5	7	6	7	3	0	1.5	26	0	4	2	3	3	2	8	11	8	10	13	0	1
325	186	0	1	7	2	7	6	6	1	2	6	2	16	3	2	3	35	0	1	1	2	6	6	8	9	12	3	8	1	1
326	89	1	5	2	2	1	6	6	4	6	6	6	8	0	0	4	19	0	6	7	2	2	2	7	3	12	10	12	0	0
327	250	0	7	7	1	1	6	6	2	2	5	4	20	2	0	1	30	0	1	7	2	6	4	14	2	12	4	9	0	1
328	412	0	2	2	4	3	2	1	6	6	7	5	2	0	0	1	20	0	6	5	7	2	3	4	7	3	12	12	0	0
329	334	0	4	5	5	3	2	5	3	4	6	2	11	2	1	2	23	0	3	5	3	4	6	9	8	7	7	8	1	1
330	308	1	3	1	2	1	6	6	6	5	6	6	4	0	0	2	26	1	7	7	2	3	2	4	3	12	11	12	0	0
331	144	1	6	7	4	2	6	7	1	2	5	1	9	1	1	4	21	0	1	6	1	6	7	13	6	13	3	6	1	1
332	314	0	7	7	1	1	6	7	1	2	7	2	12	2	2	-999	23	0	1	7	1	6	6	14	2	13	3	9	1	1
333	339	0	6	6	2	2	6	6	2	2	6	4	8	2	1	2	22	0	2	6	2	6	4	12	4	12	4	10	1	1
334	80	1	3	5	6	5	5	7	7	7	5	1	2	0	0	7	20	0	3	3	1	1	7	8	11	12	14	6	0	0
335	361	0	3	3	3	3	2	1	6	6	3	3	4	2	0	1.5	19	0	5	5	7	2	5	6	6	3	12	6	0	1
336	512	1	3	5	6	2	5	6	5	1	2	2	3	0	0	4	25	0	3	6	2	7	6	8	8	11	6	4	0	0
337	11	0	7	7	1	2	6	7	1	2	4	7	7	1	1	1	22	1	1	6	1	6	1	14	3	13	3	11	1	1
338	283	1	2	3	5	2	2	5	6	6	5	1	5	0	0	2	23	0	5	6	3	2	7	5	7	7	12	6	0	0
339	220	0	6	6	2	1	7	7	4	5	6	6	15	2	0	1.5	22	0	2	7	1	3	2	12	3	14	9	12	0	1
340	257	0	7	7	4	2	6	6	1	1	7	6	8	2	0	2	30	0	1	6	2	7	2	14	6	12	2	13	0	1
341	488	0	7	7	3	2	5	7	1	1	6	2	10	2	1	3	19	0	1	6	1	7	6	14	5	12	2	8	1	1
342	191	0	4	3	2	2	6	5	2	2	5	4	16	0	0	2	31	0	5	6	3	6	4	7	4	11	4	9	0	0
343	162	1	7	3	2	1	6	4	1	2	6	6	4	0	0	4	20	0	5	7	4	6	2	10	3	10	3	12	0	0
344	256	1	6	3	1	1	6	6	6	6	6	3	5	0	0	2	25	0	5	7	2	2	5	9	2	12	12	9	0	0
345	199	0	6	3	4	1	5	1	7	7	1	6	8	2	0	2	30	1	5	7	7	1	2	9	5	6	14	7	0	1
346	244	1	7	7	1	1	7	6	1	2	7	2	10	1	0	2	26	0	1	7	2	6	6	14	2	13	3	9	0	1
347	31	1	6	3	5	2	7	7	2	3	4	4	2	1	0	3	20	0	5	6	1	5	4	9	7	14	5	8	0	1
348	346	1	7	7	1	1	4	7	1	2	7	4	5	0	0	2.5	19	0	1	7	1	6	4	14	2	11	3	11	0	0
349	320	0	6	7	5	5	3	2	5	6	3	2	8	1	0	2	21	1	1	3	6	2	6	13	10	5	11	5	0	1
350	12	1	7	6	5	2	2	1	1	2	5	4	8	0	0	3	21	0	2	6	7	6	4	13	7	3	3	9	0	0
351	83	1	1	7	6	1	5	6	5	4	1	7	17	0	2	1	33	0	1	7	2	4	1	8	7	11	9	8	1	0
352	386	1	2	3	1	2	7	7	1	2	6	4	6	0	0	1	35	1	5	6	1	6	4	5	3	14	3	10	0	0
353	336	1	2	2	4	2	6	4	6	7	6	2	2	0	0	8	23	1	6	6	4	1	6	4	6	10	13	8	0	0
354	349	0	6	6	5	2	6	6	1	2	7	6	15	3	2	5	27	0	2	6	2	6	2	12	7	12	3	13	1	1
355	394	1	5	1	6	2	4	3	5	4	3	4	0	0	0	4.5	21	0	7	6	5	4	4	6	8	7	9	7	0	0
356	391	1	6	5	3	2	6	6	4	2	6	2	12	0	0	4	23	0	3	6	2	6	6	11	5	12	6	8	0	0
357	352	0	5	4	1	1	4	7	1	2	7	4	11	1	1	3	18	0	4	7	1	6	4	9	2	11	3	11	1	1
358	307	0	6	4	4	3	6	6	2	2	6	4	-999	0	0	1	52	0	4	5	2	6	4	10	7	12	4	10	0	0
359	51	1	6	5	4	3	6	6	3	4	7	4	3	0	0	5	29	1	3	5	2	4	4	11	7	12	7	11	0	0
360	264	1	2	7	1	2	3	2	6	6	7	6	3	0	0	2	22	0	1	6	6	2	2	9	3	5	12	13	0	0
361	445	1	5	6	2	2	7	7	2	3	7	4	6	0	0	1	21	1	2	6	1	5	4	11	4	14	5	11	0	0
362	26	0	6	6	5	2	6	7	1	2	6	2	4	2	0	7	27	1	2	6	1	6	6	12	7	13	3	8	0	1
363	243	1	7	7	2	2	6	7	4	3	7	2	4	1	0	1	22	1	1	6	1	5	6	14	4	13	7	9	0	1
364	208	0	6	6	2	2	7	7	2	2	6	6	15	0	0	2	24	1	2	6	1	6	2	12	4	14	4	12	0	0
365	466	0	6	3	1	1	6	5	2	4	5	4	12	2	1	3	19	0	5	7	3	4	4	9	2	11	6	9	1	1
366	481	1	6	3	5	2	2	2	3	2	7	6	2	0	0	1	18	0	5	6	6	6	2	9	7	4	5	13	0	0
367	52	1	6	6	2	2	5	3	6	6	7	6	10	0	0	4	20	0	2	6	5	2	2	12	4	8	12	13	0	0
368	402	0	7	7	5	2	7	7	1	2	6	2	8	2	2	1.5	29	0	1	6	1	6	6	14	7	14	3	8	1	1
369	53	0	4	7	4	2	7	6	1	1	7	4	8	3	0	2.5	33	0	1	6	2	7	4	11	6	13	2	11	0	1
370	410	1	1	1	2	2	4	3	7	7	7	4	3	0	0	4	19	-999	7	6	5	1	4	2	4	7	14	11	0	0
371	289	1	5	4	6	3	5	5	3	3	5	5	3	0	0	2	27	0	4	5	3	5	3	9	9	10	6	10	0	0
372	474	1	2	6	4	2	5	6	2	6	6	4	2	0	0	4	18	1	2	6	2	2	4	8	6	11	8	10	0	0
373	152	1	1	7	7	5	1	4	1	3	2	4	2	1	2	-999	20	-999	1	3	4	5	4	8	12	5	4	6	1	1
374	542	1	6	1	5	2	7	7	5	2	7	7	0	0	0	0	35	0	7	6	1	6	1	7	7	14	7	14	0	0
375	274	0	7	4	2	2	6	7	1	3	6	6	6	2	0	1	31	0	4	6	1	5	2	11	4	13	4	12	0	1
376	335	0	7	7	2	3	4	4	4	7	5	5	4	2	0	2	21	1	1	5	4	1	3	14	5	8	11	10	0	1
377	477	0	2	2	7	4	7	2	6	2	2	1	7	2	1	1.5	26	0	6	4	6	6	7	4	11	9	8	3	1	1
378	36	0	7	7	1	2	6	7	2	2	7	6	12	2	0	1	37	1	1	6	1	6	2	14	3	13	4	13	0	1
379	249	0	6	2	6	2	6	5	5	2	7	7	20	0	1	1.5	39	0	6	6	3	6	1	8	8	11	7	14	1	0
380	238	1	7	7	2	2	3	6	2	3	6	5	3	1	1	4.5	23	0	1	6	2	5	3	14	4	9	5	11	1	1
381	230	1	6	6	4	3	6	6	2	1	7	7	4	0	0	1	25	0	2	5	2	7	1	12	7	12	3	14	0	0
382	387	0	6	7	1	1	6	7	2	2	6	2	12	3	1	3	28	0	1	7	1	6	6	13	2	13	4	8	1	1
383	371	0	2	3	6	7	5	4	7	7	7	1	5	3	0	2	19	0	5	1	4	1	7	5	13	9	14	8	0	1
384	461	0	6	7	3	2	4	6	2	1	7	2	4	0	0	2	21	0	1	6	2	7	6	13	5	10	3	9	0	0
385	189	1	7	4	1	2	5	6	2	3	6	4	2	2	0	2	18	0	4	6	2	5	4	11	3	11	5	10	0	1
386	395	1	7	3	3	4	6	7	5	5	7	4	13	1	0	7	18	1	5	4	1	3	4	10	7	13	10	11	0	1
387	364	0	5	7	1	2	6	7	2	2	6	3	4	2	0	2	20	0	1	6	1	6	5	12	3	13	4	9	0	1
388	252	0	7	7	5	1	7	7	1	1	5	4	20	2	2	8	27	0	1	7	1	7	4	14	6	14	2	9	1	1
389	110	1	6	6	4	2	6	6	2	3	6	2	12	2	0	2	28	0	2	6	2	5	6	12	6	12	5	8	0	1
390	343	1	1	1	5	1	4	7	7	7	6	4	2	3	2	-999	21	0	7	7	1	1	4	2	6	11	14	10	1	1
391	494	0	7	7	2	2	6	6	2	2	6	2	14	1	1	1	22	0	1	6	2	6	6	14	4	12	4	8	1	1
392	195	0	7	3	1	1	6	7	5	6	4	3	9	1	1	3	19	0	5	7	1	2	5	10	2	13	11	7	1	1
393	351	1	7	7	1	1	3	6	1	1	7	5	-999	0	0	2	41	0	1	7	2	7	3	14	2	9	2	12	0	0
394	323	1	2	4	6	4	1	3	5	6	6	7	0	0	0	4	30	0	4	4	5	2	1	6	10	4	11	13	0	0
395	111	0	5	6	1	3	7	7	5	2	7	4	7	1	0	1	29	1	2	5	1	6	4	11	4	14	7	11	0	1
396	111	1	4	2	4	3	7	7	3	4	7	2	7	1	1	6	20	0	6	5	1	4	6	6	7	14	7	9	1	1
397	473	0	5	3	2	1	6	4	6	6	5	2	10	2	1	2	19	0	5	7	4	2	6	8	3	10	12	7	1	1
398	271	1	7	7	2	2	5	3	1	1	7	6	10	0	0	3	24	0	1	6	5	7	2	14	4	8	2	13	0	0
399	500	1	5	4	4	2	2	2	7	5	7	1	9	1	0	5	21	0	4	6	6	3	7	9	6	4	12	8	0	1
400	115	1	1	3	2	5	4	4	4	4	6	3	0	0	0	6	28	0	5	3	4	4	5	4	7	8	8	9	0	0
401	501	0	5	5	2	2	5	6	1	2	6	6	10	3	1	3	27	0	3	6	2	6	2	10	4	11	3	12	1	1
402	417	0	2	1	3	3	4	3	6	3	5	3	2	2	0	2	18	0	7	5	5	5	5	3	6	7	9	8	0	1
403	326	0	5	6	2	4	5	4	5	3	6	3	12	3	1	2	21	1	2	4	4	5	5	11	6	9	8	9	1	1
404	34	0	6	6	2	2	6	6	4	2	6	2	15	2	1	1.5	36	0	2	6	2	6	6	12	4	12	6	8	1	1
405	142	1	6	7	7	3	7	7	5	1	7	3	2	3	0	5	24	0	1	5	1	7	5	13	10	14	6	10	0	1
406	254	1	6	6	2	4	7	7	3	5	2	2	4	0	0	10	21	0	2	4	1	3	6	12	6	14	8	4	0	0
407	16	1	5	3	1	2	2	4	6	5	2	2	11	0	0	2	24	0	5	6	4	3	6	8	3	6	11	4	0	0
408	298	0	7	7	1	7	6	4	5	3	6	5	5	1	1	4	26	1	1	1	4	5	3	14	8	10	8	11	1	1
409	151	1	7	7	2	1	4	7	1	4	7	6	8	2	1	4	22	0	1	7	1	4	2	14	3	11	5	13	1	1
410	467	1	5	4	2	2	6	3	5	6	6	4	10	0	0	5	25	0	4	6	5	2	4	9	4	9	11	10	0	0
411	154	1	3	2	2	2	2	4	5	6	4	4	5	0	0	3.5	19	0	6	6	4	2	4	5	4	6	11	8	0	0
412	313	1	5	7	3	1	6	7	1	1	6	2	15	0	0	6	37	0	1	7	1	7	6	12	4	13	2	8	0	0
413	74	1	7	7	5	1	7	6	5	1	7	1	1	1	0	5	19	0	1	7	2	7	7	14	6	13	6	8	0	1
414	90	1	6	7	3	2	6	7	2	2	5	5	6	0	0	2	18	0	1	6	1	6	3	13	5	13	4	10	0	0
415	167	1	7	7	1	1	6	7	5	4	7	3	3	1	0	-999	24	1	1	7	1	4	5	14	2	13	9	10	0	1
416	108	0	2	7	1	3	6	7	1	3	6	5	6	1	0	2	37	0	1	5	1	5	3	9	4	13	4	11	0	1
417	214	1	2	2	2	2	6	5	6	6	6	6	8	0	0	5	20	0	6	6	3	2	2	4	4	11	12	12	0	0
418	357	0	7	6	4	1	6	3	5	4	7	3	11	2	1	2.5	19	0	2	7	5	4	5	13	5	9	9	10	1	1
419	292	0	6	7	2	3	6	7	1	2	5	4	5	2	1	6	20	0	1	5	1	6	4	13	5	13	3	9	1	1
420	290	1	4	3	5	4	2	3	6	2	6	6	4	0	0	4	18	0	5	4	5	6	2	7	9	5	8	12	0	0
421	56	1	6	6	2	2	6	6	1	2	6	2	6	0	0	4	40	0	2	6	2	6	6	12	4	12	3	8	0	0
422	113	1	5	2	3	1	7	7	1	7	6	2	10	3	1	8	18	0	6	7	1	1	6	7	4	14	8	8	1	1
423	121	0	7	7	2	2	7	7	1	1	6	6	24	3	2	4	33	1	1	6	1	7	2	14	4	14	2	12	1	1
424	497	1	6	6	4	5	6	5	2	2	6	5	6	1	0	3	23	0	2	3	3	6	3	12	9	11	4	11	0	1
425	187	0	6	4	2	2	5	7	5	6	6	3	12	2	0	2	22	1	4	6	1	2	5	10	4	12	11	9	0	1
426	258	1	5	6	2	2	3	6	2	3	6	7	6	0	1	5	21	0	2	6	2	5	1	11	4	9	5	13	1	0
427	43	1	7	7	2	1	6	7	4	5	7	2	12	1	0	7	20	0	1	7	1	3	6	14	3	13	9	9	0	1
428	480	1	2	3	5	5	5	2	1	2	1	2	3	0	0	2	22	0	5	3	6	6	6	5	10	7	3	3	0	0
429	69	1	7	7	4	2	5	5	1	1	7	2	5	2	1	4.5	20	0	1	6	3	7	6	14	6	10	2	9	1	1
430	60	0	7	7	1	1	7	7	4	4	5	4	4	1	0	1.5	34	1	1	7	1	4	4	14	2	14	8	9	0	1
431	452	0	6	7	6	2	7	7	2	1	7	3	6	1	0	2	22	0	1	6	1	7	5	13	8	14	3	10	0	1
432	444	1	5	6	2	2	2	3	5	6	7	6	9	0	0	5	23	0	2	6	5	2	2	11	4	5	11	13	0	0
433	477	1	2	7	7	2	6	3	5	7	5	5	6	0	0	3	25	0	1	6	5	1	3	9	9	9	12	10	0	0
434	8	1	6	7	5	2	4	3	2	5	1	1	1	1	0	6	18	0	1	6	5	3	7	13	7	7	7	2	0	1
435	222	1	6	7	2	2	6	6	1	3	6	4	12	0	0	1	26	0	1	6	2	5	4	13	4	12	4	10	0	0
436	4	1	6	7	5	2	7	7	2	2	6	5	8	0	0	2	29	0	1	6	1	6	3	13	7	14	4	11	0	0
437	415	0	7	7	2	1	6	7	5	4	7	1	10	3	2	3	19	0	1	7	1	4	7	14	3	13	9	8	1	1
438	473	1	1	3	3	3	1	3	7	7	6	6	3	0	0	8	19	0	5	5	5	1	2	4	6	4	14	12	0	0
439	441	0	6	6	2	2	7	7	2	1	6	2	4	0	0	1.5	19	0	2	6	1	7	6	12	4	14	3	8	0	0
440	141	0	1	2	7	6	2	2	6	6	2	6	3	1	0	-999	31	0	6	2	6	2	2	3	13	4	12	8	0	1
441	511	1	2	5	6	7	6	7	4	7	7	2	-999	0	0	-999	25	0	3	1	1	1	6	7	13	13	11	9	0	0
442	299	0	7	6	3	2	4	6	1	1	6	4	3	2	0	0.7	24	0	2	6	2	7	4	13	5	10	2	10	0	1
443	174	0	6	7	2	2	6	4	1	1	6	3	1	0	0	1	29	0	1	6	4	7	5	13	4	10	2	9	0	0
444	331	0	7	7	1	1	7	7	4	4	6	6	16	3	1	4	21	1	1	7	1	4	2	14	2	14	8	12	1	1
445	201	0	6	4	2	1	7	7	5	6	6	4	10	2	0	2	22	1	4	7	1	2	4	10	3	14	11	10	0	1
446	168	0	7	7	2	1	6	7	1	1	6	2	12	2	0	1.5	31	0	1	7	1	7	6	14	3	13	2	8	0	1
447	461	1	3	1	2	1	1	2	6	7	5	5	2	0	0	3	19	1	7	7	6	1	3	4	3	3	13	10	0	0
448	388	0	5	2	1	3	5	2	6	5	4	3	6	1	1	2	22	0	6	5	6	3	5	7	4	7	11	7	1	1
449	392	0	6	5	5	2	6	7	3	5	6	4	7	2	0	3	24	0	3	6	1	3	4	11	7	13	8	10	0	1
450	291	0	2	2	1	2	4	4	6	6	7	7	8	3	1	2	21	0	6	6	4	2	1	4	3	8	12	14	1	1
451	396	0	4	1	1	2	6	7	2	2	3	2	8	2	0	7.5	20	0	7	6	1	6	6	5	3	13	4	5	0	1
452	499	1	6	4	1	1	6	6	5	4	7	4	7	1	0	-999	18	0	4	7	2	4	4	10	2	12	9	11	0	1
453	392	1	6	4	7	3	6	6	1	2	7	6	3	3	0	1	21	0	4	5	2	6	2	10	10	12	3	13	0	1
454	29	1	4	6	5	3	3	3	5	4	1	6	6	1	0	-999	21	0	2	5	5	4	2	10	8	6	9	7	0	1
455	95	1	7	2	2	1	6	6	4	2	6	4	5	1	1	6	19	0	6	7	2	6	4	9	3	12	6	10	1	1
456	370	0	6	4	2	3	6	7	4	2	5	6	10	2	0	2	19	0	4	5	1	6	2	10	5	13	6	11	0	1
457	550	1	7	7	3	2	5	3	4	4	6	4	3	0	0	4.5	33	1	1	6	5	4	4	14	5	8	8	10	0	0
458	23	0	3	7	5	4	6	7	4	6	6	4	2	0	0	1	19	1	1	4	1	2	4	10	9	13	10	10	0	0
459	503	0	6	5	5	3	5	5	1	1	6	1	10	1	1	-999	19	0	3	5	3	7	7	11	8	10	2	7	1	1
460	131	0	6	5	1	2	6	7	2	4	3	3	4	1	0	2	37	0	3	6	1	4	5	11	3	13	6	6	0	1
461	286	1	7	1	4	3	5	2	7	6	5	4	10	2	0	2	25	0	7	5	6	2	4	8	7	7	13	9	0	1
462	23	1	3	4	6	4	5	7	5	5	5	1	15	2	0	3	32	0	4	4	1	3	7	7	10	12	10	6	0	1
463	132	0	4	4	5	2	7	6	3	1	4	2	5	2	0	2	31	1	4	6	2	7	6	8	7	13	4	6	0	1
464	190	0	2	3	5	5	3	5	6	5	5	3	4	2	0	3	24	0	5	3	3	3	5	5	10	8	11	8	0	1
465	362	1	7	7	5	2	6	6	2	4	7	5	5	0	0	4	18	0	1	6	2	4	3	14	7	12	6	12	0	0
466	127	1	6	7	2	2	6	6	2	2	6	6	3	1	0	3	23	0	1	6	2	6	2	13	4	12	4	12	0	1
467	175	1	6	7	2	2	5	7	6	4	4	4	8	1	0	6	18	1	1	6	1	4	4	13	4	12	10	8	0	1
468	185	1	2	2	1	1	6	7	7	7	2	3	9	1	1	3.5	21	1	6	7	1	1	5	4	2	13	14	5	1	1
469	292	1	6	7	3	3	7	3	7	7	7	4	8	0	1	7	24	0	1	5	5	1	4	13	6	10	14	11	1	0
470	296	1	6	6	1	1	6	6	2	3	4	3	3	0	0	2	25	0	2	7	2	5	5	12	2	12	5	7	0	0
471	30	0	1	7	5	2	1	7	2	4	1	2	13	3	1	2	23	1	1	6	1	4	6	8	7	8	6	3	1	1
472	344	1	7	3	4	2	5	5	2	3	7	2	7	2	0	3	23	0	5	6	3	5	6	10	6	10	5	9	0	1
473	486	0	6	6	1	1	6	7	6	7	5	5	6	1	0	2	20	0	2	7	1	1	3	12	2	13	13	10	0	1
474	387	1	2	1	1	1	5	6	2	6	3	2	11	3	1	3	23	0	7	7	2	2	6	3	2	11	8	5	1	1
475	123	0	7	7	1	1	6	6	1	2	7	7	6	1	1	5	28	0	1	7	2	6	1	14	2	12	3	14	1	1
476	369	0	5	6	4	3	7	2	2	2	6	7	7	3	1	4	18	0	2	5	6	6	1	11	7	9	4	13	1	1
477	374	0	1	1	2	7	2	2	2	1	1	6	12	3	2	3	20	0	7	1	6	7	2	2	9	4	3	7	1	1
478	367	1	5	6	1	3	2	2	2	2	5	7	7	3	1	3.5	19	0	2	5	6	6	1	11	4	4	4	12	1	1
479	181	1	6	6	1	3	4	3	3	4	5	3	5	1	0	2.5	19	0	2	5	5	4	5	12	4	7	7	8	0	1
480	284	1	7	7	2	2	2	6	4	4	7	7	1	2	1	4	22	0	1	6	2	4	1	14	4	8	8	14	1	1
481	408	1	6	7	7	4	3	3	1	1	7	6	10	0	0	3	22	0	1	4	5	7	2	13	11	6	2	13	0	0
482	39	0	7	6	2	2	6	6	2	3	6	4	-999	0	0	5	70	1	2	6	2	5	4	13	4	12	5	10	0	0
483	407	0	1	3	2	1	6	6	2	2	7	2	8	2	0	2.5	20	0	5	7	2	6	6	4	3	12	4	9	0	1
484	508	1	6	6	2	1	3	3	4	5	6	3	0	0	0	2	21	0	2	7	5	3	5	12	3	6	9	9	0	0
485	427	0	1	7	2	2	6	7	2	7	7	3	3	2	1	3	18	0	1	6	1	1	5	8	4	13	9	10	1	1
486	46	1	1	6	6	5	5	4	4	5	6	3	7	3	0	10	26	1	2	3	4	3	5	7	11	9	9	9	0	1
487	170	0	7	7	1	2	6	6	1	1	7	7	15	2	1	3	25	0	1	6	2	7	1	14	3	12	2	14	1	1
488	55	0	1	7	1	2	4	6	1	5	5	7	20	2	0	1.5	34	0	1	6	2	3	1	8	3	10	6	12	0	1
489	496	0	6	7	2	1	6	6	2	2	5	6	6	2	0	3	18	0	1	7	2	6	2	13	3	12	4	11	0	1
490	138	1	3	7	1	1	7	7	1	1	7	1	5	0	0	1	21	1	1	7	1	7	7	10	2	14	2	8	0	0
491	102	1	5	3	5	2	3	3	5	7	5	4	0	0	0	2.5	20	0	5	6	5	1	4	8	7	6	12	9	0	0
492	281	0	2	3	2	2	6	5	5	4	5	4	12	3	0	3	22	1	5	6	3	4	4	5	4	11	9	9	0	1
493	465	0	6	6	2	2	3	6	2	1	4	6	8	1	0	3	19	0	2	6	2	7	2	12	4	9	3	10	0	1
494	464	1	5	1	7	3	5	2	6	5	4	2	7	1	0	8	18	0	7	5	6	3	6	6	10	7	11	6	0	1
495	263	1	2	2	6	6	3	1	7	7	5	4	6	1	0	8	21	0	6	2	7	1	4	4	12	4	14	9	0	1
496	509	1	7	7	2	2	6	5	2	4	5	3	8	1	0	5	20	0	1	6	3	4	5	14	4	11	6	8	0	1
497	126	0	7	5	3	3	6	6	5	3	5	4	25	3	0	0	55	0	3	5	2	5	4	12	6	12	8	9	0	1
498	37	1	7	1	5	2	7	7	1	6	5	1	10	0	0	-999	19	0	7	6	1	2	7	8	7	14	7	6	0	0
499	435	0	7	7	2	1	4	4	1	2	7	3	4	1	0	2	18	0	1	7	4	6	5	14	3	8	3	10	0	1
500	304	1	5	7	7	7	2	2	2	5	7	7	8	0	0	3.4	22	0	1	1	6	3	1	12	14	4	7	14	0	0
501	321	1	6	3	1	3	6	7	5	4	6	4	8	0	0	8	23	0	5	5	1	4	4	9	4	13	9	10	0	0
502	460	1	7	7	4	7	3	3	2	7	6	3	3	1	0	5	19	0	1	1	5	1	5	14	11	6	9	9	0	1
503	449	0	6	4	5	2	6	6	2	2	6	7	7	2	0	1	28	0	4	6	2	6	1	10	7	12	4	13	0	1
504	227	0	6	6	5	2	7	7	2	2	5	2	22	1	1	2	29	0	2	6	1	6	6	12	7	14	4	7	1	1
505	150	0	7	7	6	4	7	7	1	2	6	4	10	2	0	3	30	0	1	4	1	6	4	14	10	14	3	10	0	1
506	114	0	2	3	2	2	6	7	5	6	6	4	3	3	0	1.5	25	1	5	6	1	2	4	5	4	13	11	10	0	1
507	532	1	3	2	1	1	5	4	6	6	5	3	7	1	0	4	21	0	6	7	4	2	5	5	2	9	12	8	0	1
508	566	1	6	1	1	7	5	4	2	4	6	5	4	1	0	3.5	21	0	7	1	4	4	3	7	8	9	6	11	0	1
509	15	0	7	7	4	2	6	6	1	2	7	2	11	3	2	3	23	0	1	6	2	6	6	14	6	12	3	9	1	1
510	368	0	6	3	5	2	6	5	4	7	6	6	9	2	0	1.5	18	0	5	6	3	1	2	9	7	11	11	12	0	1
511	385	0	7	7	1	1	7	7	4	2	7	1	3	2	1	4	20	0	1	7	1	6	7	14	2	14	6	8	1	1
512	286	0	7	1	1	1	4	7	1	6	4	3	20	0	0	2	28	0	7	7	1	2	5	8	2	11	7	7	0	0
513	270	0	6	2	5	2	6	7	6	3	5	6	10	2	0	2	35	0	6	6	1	5	2	8	7	13	9	11	0	1
514	234	1	3	3	5	4	3	7	5	2	3	3	8	0	0	5	18	0	5	4	1	6	5	6	9	10	7	6	0	0
515	245	0	6	3	1	1	6	6	1	1	7	6	10	2	0	1	34	0	5	7	2	7	2	9	2	12	2	13	0	1
516	316	1	7	6	5	3	6	4	5	2	7	6	8	1	0	6	25	1	2	5	4	6	2	13	8	10	7	13	0	1
517	253	0	3	3	1	2	5	2	7	6	5	3	6	1	0	8	29	-999	5	6	6	2	5	6	3	7	13	8	0	1
518	458	1	6	7	6	2	5	5	2	2	6	4	10	0	0	4	22	0	1	6	3	6	4	13	8	10	4	10	0	0
519	231	1	6	7	1	2	7	6	2	2	5	1	10	0	0	7	24	1	1	6	2	6	7	13	3	13	4	6	0	0
520	255	0	6	6	2	2	6	6	2	2	2	6	10	2	0	2	38	0	2	6	2	6	2	12	4	12	4	8	0	1
521	399	0	5	2	4	3	5	3	2	5	5	4	7	1	0	1	20	0	6	5	5	3	4	7	7	8	7	9	0	1
522	115	0	7	7	1	1	6	6	2	1	6	4	10	2	0	1	40	0	1	7	2	7	4	14	2	12	3	10	0	1
523	268	0	2	4	3	2	7	6	4	5	1	4	3	0	0	1	28	1	4	6	2	3	4	6	5	13	9	5	0	0
524	202	0	7	7	1	1	7	7	1	3	7	2	25	1	0	1	39	0	1	7	1	5	6	14	2	14	4	9	0	1
525	199	1	2	3	1	2	6	7	6	7	4	3	6	0	0	2	21	0	5	6	1	1	5	5	3	13	13	7	0	0
526	145	0	7	7	2	2	6	6	1	2	7	2	14	0	0	2	30	0	1	6	2	6	6	14	4	12	3	9	0	0
527	65	1	6	7	6	1	5	4	7	7	7	4	14	2	1	4.5	20	0	1	7	4	1	4	13	7	9	14	11	1	1
528	482	1	5	3	5	1	7	7	1	3	4	1	17	0	0	3	29	0	5	7	1	5	7	8	6	14	4	5	0	0
529	280	1	6	6	1	2	5	6	3	3	7	6	5	0	0	2	28	0	2	6	2	5	2	12	3	11	6	13	0	0
530	492	0	7	7	5	2	7	7	1	2	7	7	10	1	0	2	20	0	1	6	1	6	1	14	7	14	3	14	0	1
531	443	0	7	7	1	2	6	7	1	1	7	2	1.5	2	0	1.5	23	0	1	6	1	7	6	14	3	13	2	9	0	1
532	545	1	6	4	2	3	7	6	2	4	6	4	5	0	0	-999	18	0	4	5	2	4	4	10	5	13	6	10	0	0
533	431	1	3	7	5	3	7	7	1	3	6	2	6	0	0	4	29	0	1	5	1	5	6	10	8	14	4	8	0	0
534	483	1	6	7	2	2	5	4	2	3	6	4	8	1	0	4	21	0	1	6	4	5	4	13	4	9	5	10	0	1
535	197	0	7	7	2	2	7	6	2	2	7	2	9	3	0	3	39	1	1	6	2	6	6	14	4	13	4	9	0	1
536	137	0	7	1	1	1	7	7	2	1	1	1	7	2	0	2	37	0	7	7	1	7	7	8	2	14	3	2	0	1
537	159	1	7	7	6	4	5	7	1	3	7	7	10	1	0	4	26	0	1	4	1	5	1	14	10	12	4	14	0	1
538	444	0	5	2	7	2	7	1	5	6	7	7	7	0	0	3	21	0	6	6	7	2	1	7	9	8	11	14	0	0
539	235	1	1	1	4	3	5	6	6	7	1	3	3	0	0	5	21	0	7	5	2	1	5	2	7	11	13	4	0	0
540	63	0	1	7	1	1	7	7	1	6	7	1	5	0	0	2	28	1	1	7	1	2	7	8	2	14	7	8	0	0
541	456	1	6	3	2	3	2	3	5	6	6	2	20	0	0	-999	35	0	5	5	5	2	6	9	5	5	11	8	0	0
542	476	1	5	5	3	3	6	7	6	5	6	5	10	0	0	2.5	30	1	3	5	1	3	3	10	6	13	11	11	0	0
543	226	1	6	7	1	3	4	6	2	2	6	5	8	0	0	3	21	0	1	5	2	6	3	13	4	10	4	11	0	0
544	134	0	7	7	2	1	6	6	2	3	7	3	20	1	0	2	55	0	1	7	2	5	5	14	3	12	5	10	0	1
545	384	0	6	6	5	4	4	3	1	2	5	6	5	1	0	2	22	0	2	4	5	6	2	12	9	7	3	11	0	1
546	405	0	6	4	1	6	6	3	2	2	7	2	7	2	1	2.5	19	0	4	2	5	6	6	10	7	9	4	9	1	1
547	140	0	5	6	4	4	7	7	2	4	6	4	22	0	0	6	31	0	2	4	1	4	4	11	8	14	6	10	0	0
548	82	0	5	6	6	5	6	7	5	6	7	5	5	1	0	1.5	26	1	2	3	1	2	3	11	11	13	11	12	0	1
549	47	1	4	2	2	6	1	2	6	4	7	4	5	0	0	3.5	21	1	6	2	6	4	4	6	8	3	10	11	0	0
550	476	0	6	4	1	3	5	1	5	4	6	6	6	1	0	1	18	0	4	5	7	4	2	10	4	6	9	12	0	1
551	568	1	6	5	2	2	6	7	3	3	6	2	5	0	0	2	21	1	3	6	1	5	6	11	4	13	6	8	0	0
552	295	0	6	3	2	2	6	6	6	3	6	4	7	3	0	1	50	0	5	6	2	5	4	9	4	12	9	10	0	1
553	143	1	6	6	1	2	6	6	5	6	6	2	2	0	0	2	22	0	2	6	2	2	6	12	3	12	11	8	0	0
554	507	1	6	7	4	2	6	6	3	4	6	4	11	0	0	5	18	0	1	6	2	4	4	13	6	12	7	10	0	0
555	303	0	7	2	1	1	7	7	3	3	7	1	13	1	0	2	31	0	6	7	1	5	7	9	2	14	6	8	0	1
556	363	0	6	5	4	4	6	6	5	3	6	2	3	1	0	2.5	22	0	3	4	2	5	6	11	8	12	8	8	0	1
557	211	0	5	2	2	1	7	7	1	3	6	4	6	2	1	2	34	0	6	7	1	5	4	7	3	14	4	10	1	1
558	138	0	3	4	2	6	6	6	5	2	6	2	5	2	0	1	45	0	4	2	2	6	6	7	8	12	7	8	0	1
559	4	0	6	6	2	2	6	7	4	4	5	6	9	0	0	4	20	1	2	6	1	4	2	12	4	13	8	11	0	0
560	93	1	6	3	1	2	4	6	6	2	3	1	5	1	0	2	19	0	5	6	2	6	7	9	3	10	8	4	0	1
561	362	0	7	7	5	3	5	5	2	3	5	2	11	2	0	2	22	0	1	5	3	5	6	14	8	10	5	7	0	1
562	498	1	6	6	1	1	4	7	1	2	6	2	13	2	0	3	28	0	2	7	1	6	6	12	2	11	3	8	0	1
563	256	0	5	5	5	1	5	5	5	7	6	2	4	0	0	0.3	31	0	3	7	3	1	6	10	6	10	12	8	0	0
564	301	1	4	3	5	4	6	7	4	2	6	4	13	1	0	4	25	0	5	4	1	6	4	7	9	13	6	10	0	1
565	125	0	6	3	5	1	6	6	7	4	7	4	1	1	0	2	27	0	5	7	2	4	4	9	6	12	11	11	0	1
566	390	0	7	7	1	2	6	6	1	1	7	3	17	2	0	3	29	0	1	6	2	7	5	14	3	12	2	10	0	1
567	43	0	7	6	5	2	7	5	5	5	7	7	6	0	0	7	48	1	2	6	3	3	1	13	7	12	10	14	0	0
568	241	1	7	7	1	2	6	7	2	4	5	3	6	0	0	3	22	0	1	6	1	4	5	14	3	13	6	8	0	0
569	356	0	7	7	4	2	5	6	1	2	7	4	13	1	0	1	31	0	1	6	2	6	4	14	6	11	3	11	0	1
570	41	0	6	6	5	4	4	6	5	4	6	4	-999	1	0	1	36	0	2	4	2	4	4	12	9	10	9	10	0	1
571	277	1	6	6	2	1	2	3	2	3	6	5	0	0	0	2.5	25	0	2	7	5	5	3	12	3	5	5	11	0	0
572	537	1	6	6	1	2	1	2	1	2	7	4	10	1	0	3	23	0	2	6	6	6	4	12	3	3	3	11	0	1
573	226	0	2	1	1	2	6	7	7	4	2	3	9	0	0	1	35	1	7	6	1	4	5	3	3	13	11	5	0	0
574	147	0	6	4	2	3	6	6	1	1	7	2	4	0	0	1.5	31	0	4	5	2	7	6	10	5	12	2	9	0	0
575	35	1	6	7	1	1	6	6	1	2	6	4	6	1	0	1.5	23	0	1	7	2	6	4	13	2	12	3	10	0	1
576	269	0	5	6	6	2	7	7	1	1	7	6	14	2	0	3	22	0	2	6	1	7	2	11	8	14	2	13	0	1
577	92	0	6	6	4	1	7	7	7	6	4	2	2	1	0	2	24	1	2	7	1	2	6	12	5	14	13	6	0	1
578	561	1	6	6	1	1	6	7	3	2	7	3	8	0	0	1	24	0	2	7	1	6	5	12	2	13	5	10	0	0
579	346	0	7	7	1	1	5	2	4	2	7	3	6	2	0	3	19	0	1	7	6	6	5	14	2	7	6	10	0	1
580	84	0	6	6	2	2	6	6	2	2	6	4	13	0	1	1.5	28	1	2	6	2	6	4	12	4	12	4	10	1	0
581	283	0	4	3	2	2	6	7	2	6	6	2	12	1	0	1.5	41	0	5	6	1	2	6	7	4	13	8	8	0	1
582	527	1	2	6	6	5	7	7	5	5	6	3	6	1	0	3	36	1	2	3	1	3	5	8	11	14	10	9	0	1
583	86	1	7	1	7	4	2	1	7	7	3	7	21	3	1	8	32	0	7	4	7	1	1	8	11	3	14	10	1	1
584	70	1	4	4	1	1	6	7	5	7	6	4	5	3	0	2	24	1	4	7	1	1	4	8	2	13	12	10	0	1
585	79	1	7	4	5	4	3	3	6	5	5	2	2	3	1	4	18	0	4	4	5	3	6	11	9	6	11	7	1	1
586	345	1	7	6	1	1	5	5	5	7	6	2	15	0	0	2	29	0	2	7	3	1	6	13	2	10	12	8	0	0
587	341	0	7	7	1	1	7	7	2	2	7	1	3	1	0	2	43	0	1	7	1	6	7	14	2	14	4	8	0	1
588	382	0	7	7	1	1	6	7	2	3	6	2	12	2	1	-999	18	0	1	7	1	5	6	14	2	13	5	8	1	1
589	541	1	2	4	1	1	6	7	5	3	1	3	14	1	0	4	26	0	4	7	1	5	5	6	2	13	8	4	0	1
590	285	0	7	7	1	1	7	7	7	1	7	7	10	1	0	1	31	1	1	7	1	7	1	14	2	14	8	14	0	1
591	64	0	1	6	5	3	7	7	5	4	6	3	10	2	0	2.5	33	1	2	5	1	4	5	7	8	14	9	9	0	1
592	6	0	7	7	2	1	5	6	2	4	7	4	6	2	1	-999	21	0	1	7	2	4	4	14	3	11	6	11	1	1
593	526	1	7	1	3	1	6	3	7	7	5	4	6	1	0	5	19	0	7	7	5	1	4	8	4	9	14	9	0	1
594	90	0	6	3	5	3	6	7	2	2	6	3	7	0	0	1.5	37	0	5	5	1	6	5	9	8	13	4	9	0	0
595	369	1	5	4	5	2	5	6	6	5	6	4	10	0	0	2.5	19	0	4	6	2	3	4	9	7	11	11	10	0	0
596	446	1	1	1	5	1	7	5	6	7	6	1	6	0	0	3	20	0	7	7	3	1	7	2	6	12	13	7	0	0
597	230	0	6	4	5	4	6	3	2	2	4	1	8	2	0	1	43	0	4	4	5	6	7	10	9	9	4	5	0	1
598	232	1	1	1	2	1	6	7	2	2	6	6	9	0	0	3.5	35	0	7	7	1	6	2	2	3	13	4	12	0	0
599	259	0	6	6	2	2	6	7	2	4	7	6	6	3	0	2	42	0	2	6	1	4	2	12	4	13	6	13	0	1
600	213	0	6	7	2	2	6	6	1	2	5	2	3	2	0	1	37	0	1	6	2	6	6	13	4	12	3	7	0	1
601	97	0	2	3	2	4	2	3	2	3	1	2	3	0	0	1	38	0	5	4	5	5	6	5	6	5	5	3	0	0
602	465	1	7	6	4	4	3	3	5	5	7	1	7	0	0	3	27	1	2	4	5	3	7	13	8	6	10	8	0	0
603	365	0	7	6	2	2	7	6	1	1	7	6	12	1	0	2	34	0	2	6	2	7	2	13	4	13	2	13	0	1
604	448	0	5	6	2	5	5	6	2	2	5	2	10	2	1	1.5	26	0	2	3	2	6	6	11	7	11	4	7	1	1
605	304	0	2	7	5	2	6	6	2	2	7	6	15	1	1	1.5	27	1	1	6	2	6	2	9	7	12	4	13	1	1
606	408	0	7	7	7	2	7	3	1	5	7	7	15	2	0	1.5	35	0	1	6	5	3	1	14	9	10	6	14	0	1
607	277	0	7	6	2	1	6	6	3	3	6	5	12	1	0	6	36	0	2	7	2	5	3	13	3	12	6	11	0	1
608	522	1	5	1	1	3	7	6	5	4	6	4	3	0	0	2	21	0	7	5	2	4	4	6	4	13	9	10	0	0
609	79	0	7	6	5	4	7	6	2	5	7	6	7	0	0	1	43	1	2	4	2	3	2	13	9	13	7	13	0	0
610	287	1	2	2	2	2	7	7	1	5	7	2	3	0	0	7	24	1	6	6	1	3	6	4	4	14	6	9	0	0
611	311	0	6	6	2	1	7	7	3	1	4	2	12	3	1	3	21	0	2	7	1	7	6	12	3	14	4	6	1	1
612	75	1	6	7	2	2	4	7	1	2	6	6	8	0	0	0.5	49	0	1	6	1	6	2	13	4	11	3	12	0	0
613	63	1	7	7	2	2	5	7	2	2	7	4	3	2	1	8	19	0	1	6	1	6	4	14	4	12	4	11	1	1
614	225	0	6	3	2	3	6	7	1	2	6	3	2	0	0	1	40	0	5	5	1	6	5	9	5	13	3	9	0	0
615	310	1	3	2	1	2	6	3	6	6	6	4	5	0	0	3	18	1	6	6	5	2	4	5	3	9	12	10	0	0
616	472	1	3	5	6	5	2	3	1	2	4	1	5	0	0	1.5	20	0	3	3	5	6	7	8	11	5	3	5	0	0
617	569	1	6	7	2	2	5	6	2	2	7	6	3	3	1	5	22	0	1	6	2	6	2	13	4	11	4	13	1	1
618	89	0	6	7	1	1	6	1	1	1	7	4	3.5	0	0	2	42	0	1	7	7	7	4	13	2	7	2	11	0	0
619	303	1	5	3	2	3	6	6	6	6	7	4	8	1	0	2	22	1	5	5	2	2	4	8	5	12	12	11	0	1
620	377	0	7	7	2	2	6	6	3	2	7	1	8	1	0	2	22	0	1	6	2	6	7	14	4	12	5	8	0	1
621	302	1	3	2	2	1	3	4	5	6	6	2	16	0	0	4	32	0	6	7	4	2	6	5	3	7	11	8	0	0
622	328	1	7	2	6	2	4	3	6	6	2	4	4	3	0	3	19	0	6	6	5	2	4	9	8	7	12	6	0	1
623	396	1	5	3	6	2	4	6	4	1	7	4	4	0	0	1.5	18	0	5	6	2	7	4	8	8	10	5	11	0	0
624	295	1	2	3	2	2	1	6	6	4	4	4	5	0	0	3	25	0	5	6	2	4	4	5	4	7	10	8	0	0
625	213	1	6	7	4	3	6	5	2	2	7	6	5	0	0	3	21	0	1	5	3	6	2	13	7	11	4	13	0	0
626	288	0	2	4	6	6	4	6	4	4	5	4	10	1	0	1	34	0	4	2	2	4	4	6	12	10	8	9	0	1
627	339	1	3	3	4	3	5	6	1	1	5	2	0	0	0	8	25	0	5	5	2	7	6	6	7	11	2	7	0	0
628	66	0	7	3	4	1	7	7	5	2	7	3	1	0	0	1	36	1	5	7	1	6	5	10	5	14	7	10	0	0
629	247	1	6	7	2	2	4	6	2	5	6	5	2	0	0	3	28	0	1	6	2	3	3	13	4	10	7	11	0	0
630	117	0	7	6	1	1	6	7	5	3	6	6	10	2	0	1.5	40	1	2	7	1	5	2	13	2	13	8	12	0	1
631	93	0	5	6	2	2	7	7	1	2	7	1	5	2	0	3	18	1	2	6	1	6	7	11	4	14	3	8	0	1
632	327	0	6	6	2	2	7	7	2	1	7	4	9	3	1	3	21	0	2	6	1	7	4	12	4	14	3	11	1	1
633	570	1	6	4	1	2	5	6	1	1	5	2	7	1	0	2	19	0	4	6	2	7	6	10	3	11	2	7	0	1
634	515	0	6	6	4	1	7	6	2	1	6	1	8	0	0	0.5	23	0	2	7	2	7	7	12	5	13	3	7	0	0
635	189	0	6	7	1	1	7	7	1	2	7	6	-999	0	0	1	41	1	1	7	1	6	2	13	2	14	3	13	0	0
636	160	1	6	4	1	3	3	4	7	5	6	6	7	1	0	2	21	0	4	5	4	3	2	10	4	7	12	12	0	1
637	214	0	6	2	1	2	6	7	6	4	5	5	5	2	0	2	29	0	6	6	1	4	3	8	3	13	10	10	0	1
638	409	0	6	6	2	5	6	2	1	3	7	7	6	2	0	2	24	0	2	3	6	5	1	12	7	8	4	14	0	1
639	10	0	2	2	2	2	6	7	6	2	3	4	5	1	0	2	22	1	6	6	1	6	4	4	4	13	8	7	0	1
640	397	0	7	7	2	2	6	7	1	1	7	6	0.5	2	0	3	18	0	1	6	1	7	2	14	4	13	2	13	0	1
641	205	1	5	7	5	2	7	7	1	1	5	7	2	1	0	3	18	0	1	6	1	7	1	12	7	14	2	12	0	1
642	51	0	4	5	1	2	6	7	2	2	6	4	1	0	0	1	35	1	3	6	1	6	4	9	3	13	4	10	0	0
643	323	0	6	5	2	4	3	3	4	4	5	4	12	3	1	2	21	1	3	4	5	4	4	11	6	6	8	9	1	1
644	521	1	1	6	6	6	4	3	4	2	6	5	6	2	0	3	23	0	2	2	5	6	3	7	12	7	6	11	0	1
645	75	0	6	7	2	4	6	5	1	2	6	3	23	2	0	1	34	0	1	4	3	6	5	13	6	11	3	9	0	1
646	478	0	6	6	6	5	3	3	4	3	7	7	5	3	0	-999	20	0	2	3	5	5	1	12	11	6	7	14	0	1
647	422	0	7	7	1	1	3	3	3	2	7	7	-999	1	0	2.5	19	0	1	7	5	6	1	14	2	6	5	14	0	1
648	62	1	6	7	7	4	7	7	2	2	7	4	10	0	0	5	23	0	1	4	1	6	4	13	11	14	4	11	0	0
649	14	0	6	7	2	2	7	7	2	3	4	4	11	2	1	3	24	1	1	6	1	5	4	13	4	14	5	8	1	1
650	517	0	4	2	2	3	6	4	1	2	6	7	4	1	0	1	24	0	6	5	4	6	1	6	5	10	3	13	0	1
651	299	1	6	6	6	3	1	3	2	2	7	2	8	0	0	4	22	0	2	5	5	6	6	12	9	4	4	9	0	0
652	80	0	3	2	4	3	5	2	2	2	5	3	10	2	0	2	39	0	6	5	6	6	5	5	7	7	4	8	0	1
653	439	0	5	1	2	1	6	6	2	2	6	4	11	1	1	2	19	0	7	7	2	6	4	6	3	12	4	10	1	1
654	17	1	3	3	1	3	6	5	2	2	4	3	5	1	0	3	23	0	5	5	3	6	5	6	4	11	4	7	0	1
655	169	0	7	7	5	3	6	7	1	1	7	6	11	1	0	2	23	0	1	5	1	7	2	14	8	13	2	13	0	1
656	455	0	7	7	2	2	2	4	2	2	7	6	13	1	0	1.5	18	0	1	6	4	6	2	14	4	6	4	13	0	1
657	305	0	5	6	1	2	3	5	6	5	7	7	1	0	0	1	45	1	2	6	3	3	1	11	3	8	11	14	0	0
658	113	0	6	6	1	1	6	6	1	1	7	7	7	1	0	1	50	1	2	7	2	7	1	12	2	12	2	14	0	1
659	242	1	7	7	2	1	6	7	2	2	6	4	6	0	0	1.5	26	0	1	7	1	6	4	14	3	13	4	10	0	0
660	166	1	5	6	2	2	5	5	2	2	7	6	1	2	0	2	21	0	2	6	3	6	2	11	4	10	4	13	0	1
661	45	0	7	7	5	2	7	7	4	1	7	2	25	0	0	4	42	1	1	6	1	7	6	14	7	14	5	9	0	0
662	378	0	6	3	2	2	7	7	2	6	7	6	5	1	0	1	19	0	5	6	1	2	2	9	4	14	8	13	0	1
663	528	1	6	7	1	1	4	7	1	1	5	4	5	1	0	5	18	0	1	7	1	7	4	13	2	11	2	9	0	1
664	50	0	6	7	1	2	6	6	1	2	6	4	2	1	0	2	27	0	1	6	2	6	4	13	3	12	3	10	0	1
665	109	0	7	7	2	2	5	6	2	2	7	6	8	1	0	1	48	0	1	6	2	6	2	14	4	11	4	13	0	1
666	101	0	7	7	1	1	5	6	2	2	7	5	8	2	0	1	33	1	1	7	2	6	3	14	2	11	4	12	0	1
667	305	1	6	7	2	1	6	2	5	2	7	6	8	0	0	2	34	1	1	7	6	6	2	13	3	8	7	13	0	0
668	258	0	6	7	2	2	5	7	1	1	6	1	8	2	0	1	43	0	1	6	1	7	7	13	4	12	2	7	0	1
669	219	1	7	7	2	2	6	7	1	1	1	1	5	0	0	6	28	1	1	6	1	7	7	14	4	13	2	2	0	0
670	360	1	7	7	5	2	4	3	2	5	4	2	0	0	0	5	21	0	1	6	5	3	6	14	7	7	7	6	0	0
671	506	0	4	6	1	1	7	7	2	3	5	2	4	2	0	1	24	0	2	7	1	5	6	10	2	14	5	7	0	1
672	139	1	6	7	5	2	5	7	1	1	5	1	16	3	0	3	28	0	1	6	1	7	7	13	7	12	2	6	0	1
673	153	0	5	3	2	2	6	6	4	6	2	6	5	2	0	4	20	0	5	6	2	2	2	8	4	12	10	8	0	1
674	69	0	7	2	2	2	6	6	1	2	6	6	5	0	0	1	37	1	6	6	2	6	2	9	4	12	3	12	0	0
675	355	0	7	7	1	1	5	4	1	2	7	4	11	2	0	-999	18	0	1	7	4	6	4	14	2	9	3	11	0	1
676	35	0	3	3	6	4	5	6	4	4	5	4	8	1	0	1	22	0	5	4	2	4	4	6	10	11	8	9	0	1
677	48	0	5	6	2	5	6	7	4	7	5	4	18	1	0	2.5	34	1	2	3	1	1	4	11	7	13	11	9	0	1
678	135	0	7	7	2	2	5	4	2	3	7	6	7	3	0	1.5	43	0	1	6	4	5	2	14	4	9	5	13	0	1
679	239	1	3	2	2	3	5	5	5	4	5	2	10	1	0	1	22	0	6	5	3	4	6	5	5	10	9	7	0	1
680	229	0	7	7	1	1	7	7	1	1	7	6	15	2	0	1.5	33	0	1	7	1	7	2	14	2	14	2	13	0	1
681	326	1	6	6	4	2	2	5	6	6	6	3	8	0	0	3	30	1	2	6	3	2	5	12	6	7	12	9	0	0
682	40	0	7	6	1	1	6	6	2	2	7	5	5	1	0	1	22	0	2	7	2	6	3	13	2	12	4	12	0	1
683	86	0	7	7	2	1	6	7	3	2	5	5	15	0	0	1.5	33	1	1	7	1	6	3	14	3	13	5	10	0	0
684	547	1	7	4	1	1	7	3	5	4	7	4	6	0	0	2.5	24	0	4	7	5	4	4	11	2	10	9	11	0	0
685	274	1	7	7	7	1	7	7	1	1	7	1	10	1	0	5	20	0	1	7	1	7	7	14	8	14	2	8	0	1
686	219	0	6	6	1	1	6	6	1	2	7	1	8	1	0	1.5	37	1	2	7	2	6	7	12	2	12	3	8	0	1
687	406	0	7	7	1	1	7	7	1	1	7	7	8	1	0	2	33	0	1	7	1	7	1	14	2	14	2	14	0	1
688	130	0	2	2	7	6	2	2	6	6	1	3	4	2	0	2	35	0	6	2	6	2	5	4	13	4	12	4	0	1
689	38	0	5	6	2	2	6	7	2	7	4	4	1	0	0	1.5	35	0	2	6	1	1	4	11	4	13	9	8	0	0
690	203	0	7	6	1	2	4	6	1	2	7	7	10	2	0	7	39	0	2	6	2	6	1	13	3	10	3	14	0	1
691	81	0	6	3	1	2	6	6	4	6	3	6	3	0	0	2.5	18	1	5	6	2	2	2	9	3	12	10	9	0	0
692	327	1	7	7	3	1	7	7	7	1	7	7	1	3	0	-999	21	0	1	7	1	7	1	14	4	14	8	14	0	1
693	265	0	7	6	5	2	5	3	1	2	5	3	4	2	0	4	29	0	2	6	5	6	5	13	7	8	3	8	0	1
694	122	1	6	6	4	2	5	6	5	2	4	4	8	1	0	4	21	0	2	6	2	6	4	12	6	11	7	8	0	1
695	83	0	6	7	5	3	5	6	2	2	4	3	8	0	0	1.5	39	0	1	5	2	6	5	13	8	11	4	7	0	0
696	429	0	3	6	6	2	5	6	3	3	6	7	10	1	1	6	20	0	2	6	2	5	1	9	8	11	6	13	1	1
697	264	0	6	5	2	1	6	5	4	4	6	4	6	2	0	2	45	0	3	7	3	4	4	11	3	11	8	10	0	1
698	184	0	7	2	5	3	7	7	2	2	7	2	10	0	0	1	35	0	6	5	1	6	6	9	8	14	4	9	0	0
699	450	1	7	7	2	4	4	7	1	4	5	3	1	0	0	7.5	19	0	1	4	1	4	5	14	6	11	5	8	0	0
700	2	0	5	6	2	2	6	7	5	5	5	3	13	2	1	4	20	1	2	6	1	3	5	11	4	13	10	8	1	1
701	356	1	2	2	5	2	6	6	6	6	2	4	10	1	0	3	33	0	6	6	2	2	4	4	7	12	12	6	0	1
702	426	1	4	2	5	2	3	4	7	7	1	2	5	0	0	3	21	0	6	6	4	1	6	6	7	7	14	3	0	0
703	350	0	5	2	3	1	7	7	5	6	7	6	5	0	0	1.5	20	0	6	7	1	2	2	7	4	14	11	13	0	0
704	513	1	2	2	5	3	6	6	2	4	4	2	2	0	0	3	19	0	6	5	2	4	6	4	8	12	6	6	0	0
705	235	0	4	5	5	2	7	7	2	1	6	2	15	1	0	0.5	32	1	3	6	1	7	6	9	7	14	3	8	0	1
706	124	1	2	4	5	2	1	1	6	1	1	1	7	0	1	10	19	0	4	6	7	7	7	6	7	2	7	2	1	0
707	267	0	7	6	5	2	6	6	4	3	7	3	6	2	0	4	20	0	2	6	2	5	5	13	7	12	7	10	0	1
708	254	0	5	5	2	3	5	6	1	2	7	5	10	1	0	2	39	0	3	5	2	6	3	10	5	11	3	12	0	1
709	42	0	6	7	2	1	7	6	5	2	7	3	3	0	0	1	40	1	1	7	2	6	5	13	3	13	7	10	0	0
710	554	1	1	6	2	1	6	6	1	2	6	4	5	0	0	5	23	0	2	7	2	6	4	7	3	12	3	10	0	0
711	216	0	7	6	2	2	6	7	2	2	7	5	15	2	0	2	33	0	2	6	1	6	3	13	4	13	4	12	0	1
712	426	0	6	1	4	2	7	7	5	2	4	2	5	1	0	1	47	0	7	6	1	6	6	7	6	14	7	6	0	1
713	129	0	6	6	1	1	6	7	4	7	6	1	8	0	0	1	25	0	2	7	1	1	7	12	2	13	11	7	0	0
714	347	1	6	7	4	5	6	3	1	2	7	4	9	1	0	2	24	1	1	3	5	6	4	13	9	9	3	11	0	1
715	510	1	6	7	1	1	5	7	1	2	6	4	9	0	0	5	20	0	1	7	1	6	4	13	2	12	3	10	0	0
716	18	0	6	7	1	1	7	7	1	2	6	6	10	3	1	2	23	1	1	7	1	6	2	13	2	14	3	12	1	1
717	236	0	3	5	3	4	4	3	2	4	6	4	5	1	0	0.5	31	1	3	4	5	4	4	8	7	7	6	10	0	1
718	503	1	1	1	5	7	2	3	7	7	1	7	5	2	0	-999	20	0	7	1	5	1	1	2	12	5	14	8	0	1
719	535	1	7	7	2	2	3	4	2	2	3	4	6	0	0	1	21	-999	1	6	4	6	4	14	4	7	4	7	0	0
720	49	1	4	7	2	2	5	3	3	6	7	3	4	2	0	6	26	0	1	6	5	2	5	11	4	8	9	10	0	1
721	551	1	6	7	4	3	5	7	1	3	4	2	10	0	0	6	22	0	1	5	1	5	6	13	7	12	4	6	0	0
722	312	0	7	7	2	1	6	6	2	3	6	4	4	0	0	3	22	0	1	7	2	5	4	14	3	12	5	10	0	0
723	212	0	6	6	4	2	4	6	6	4	3	3	2.5	0	0	-999	22	0	2	6	2	4	5	12	6	10	10	6	0	0
724	276	0	6	4	4	2	6	7	4	4	6	4	3	2	0	2	25	0	4	6	1	4	4	10	6	13	8	10	0	1
725	324	1	6	3	7	6	5	2	7	2	5	2	7	0	0	3	23	1	5	2	6	6	6	9	13	7	9	7	0	0
726	272	0	7	7	2	2	7	7	2	2	7	3	-999	2	0	2	35	0	1	6	1	6	5	14	4	14	4	10	0	1
727	7	0	5	4	4	2	6	5	6	7	7	4	3	0	0	1	22	1	4	6	3	1	4	9	6	11	13	11	0	0
728	309	1	7	6	5	2	1	4	3	1	7	7	6	2	0	2	26	0	2	6	4	7	1	13	7	5	4	14	0	1
729	251	0	6	7	2	2	3	3	1	1	6	6	8	1	0	2	45	0	1	6	5	7	2	13	4	6	2	12	0	1
730	506	1	2	3	5	2	6	3	2	1	6	2	10	0	0	3	31	0	5	6	5	7	6	5	7	9	3	8	0	0
731	143	0	6	6	2	2	7	7	3	2	7	4	9	2	0	3	18	0	2	6	1	6	4	12	4	14	5	11	0	1
732	260	0	7	7	1	1	6	7	1	3	6	2	7	3	0	2	38	1	1	7	1	5	6	14	2	13	4	8	0	1
733	152	0	4	3	2	4	6	6	2	2	4	2	21	1	0	1	32	0	5	4	2	6	6	7	6	12	4	6	0	1
734	218	0	1	1	7	6	2	1	7	7	1	2	6	1	0	2	31	1	7	2	7	1	6	2	13	3	14	3	0	1
735	514	1	6	6	5	3	2	3	3	6	6	7	4	1	0	2	18	0	2	5	5	2	1	12	8	5	9	13	0	1
736	240	1	7	7	5	2	6	7	1	3	7	2	10	1	0	5	26	0	1	6	1	5	6	14	7	13	4	9	0	1
737	153	1	5	5	2	4	4	3	3	2	7	3	5	0	0	3	20	0	3	4	5	6	5	10	6	7	5	10	0	0
738	282	0	5	6	4	4	5	3	2	5	4	4	15	3	0	-999	47	0	2	4	5	3	4	11	8	8	7	8	0	1
739	533	1	6	6	2	1	4	4	1	2	6	2	10	1	0	2	27	0	2	7	4	6	6	12	3	8	3	8	0	1
740	329	0	6	5	2	2	6	6	3	3	5	3	3	1	0	2	21	0	3	6	2	5	5	11	4	12	6	8	0	1
741	313	0	6	6	2	2	6	6	6	3	6	4	1.5	1	0	2	21	0	2	6	2	5	4	12	4	12	9	10	0	1
742	118	1	7	6	5	3	6	6	3	4	6	7	8	1	0	1	32	0	2	5	2	4	1	13	8	12	7	13	0	1
743	11	1	1	2	6	4	5	4	7	7	3	4	11	1	0	4	21	0	6	4	4	1	4	3	10	9	14	7	0	1
744	428	0	7	7	1	1	1	1	1	1	7	6	6	0	0	3	20	-999	1	7	7	7	2	14	2	2	2	13	0	0
745	248	1	5	3	5	4	5	6	2	2	6	1	8	0	0	2	30	0	5	4	2	6	7	8	9	11	4	7	0	0
746	529	1	5	5	4	2	4	7	5	6	5	7	1	0	0	2	21	0	3	6	1	2	1	10	6	11	11	12	0	0
747	301	0	7	7	1	1	6	7	2	2	7	5	3	2	0	2	39	1	1	7	1	6	3	14	2	13	4	12	0	1
748	98	1	5	3	2	3	4	4	2	6	6	3	10	1	0	3	19	0	5	5	4	2	5	8	5	8	8	9	0	1
749	263	0	6	7	3	2	7	7	2	2	6	5	20	1	0	1.5	48	0	1	6	1	6	3	13	5	14	4	11	0	1
750	382	1	7	7	2	2	2	5	2	3	5	3	10	0	0	3	23	1	1	6	3	5	5	14	4	7	5	8	0	0
751	237	0	3	3	3	4	7	7	7	5	7	6	15	2	0	1.5	45	1	5	4	1	3	2	6	7	14	12	13	0	1
752	223	0	7	6	1	1	7	7	1	2	7	3	5	0	0	1	45	1	2	7	1	6	5	13	2	14	3	10	0	0
753	436	1	5	6	4	2	2	2	5	4	5	7	8	0	0	2	20	0	2	6	6	4	1	11	6	4	9	12	0	0
754	130	1	2	4	2	4	4	4	4	4	7	7	5	0	0	2	27	1	4	4	4	4	1	6	6	8	8	14	0	0
755	260	1	7	6	6	2	7	5	4	5	7	6	5	0	0	1.5	23	1	2	6	3	3	2	13	8	12	9	13	0	0
756	367	0	6	7	4	2	7	7	4	4	6	3	2	2	1	4.5	18	0	1	6	1	4	5	13	6	14	8	9	1	1
757	62	0	7	7	1	1	6	3	1	1	6	6	13	2	0	1.5	31	0	1	7	5	7	2	14	2	9	2	12	0	1
758	32	1	7	7	2	1	7	7	3	3	6	6	10	2	1	4	19	0	1	7	1	5	2	14	3	14	6	12	1	1
759	65	0	6	4	1	2	6	6	5	4	6	4	2.5	1	0	2	25	0	4	6	2	4	4	10	3	12	9	10	0	1
760	434	1	7	7	7	7	7	6	6	5	7	7	8	1	0	8	20	0	1	1	2	3	1	14	14	13	11	14	0	1
761	389	1	5	3	6	7	4	3	7	7	5	3	7	0	0	4	26	1	5	1	5	1	5	8	13	7	14	8	0	0
762	22	1	1	7	1	7	1	7	1	7	1	7	3	3	2	8	18	0	1	1	1	1	1	8	8	8	8	8	1	1
763	191	1	3	2	1	2	6	5	5	2	3	2	5	3	1	5	24	0	6	6	3	6	6	5	3	11	7	5	1	1
764	298	1	6	2	2	2	5	5	3	6	5	3	9	2	1	8	23	0	6	6	3	2	5	8	4	10	9	8	1	1
765	207	1	7	7	7	1	6	7	1	2	6	2	5	0	0	2	20	0	1	7	1	6	6	14	8	13	3	8	0	0
766	420	1	2	2	3	3	5	5	7	7	6	3	2	0	0	6	19	1	6	5	3	1	5	4	6	10	14	9	0	0
767	105	1	6	6	4	3	5	4	3	3	5	2	2	1	1	2	24	0	2	5	4	5	6	12	7	9	6	7	1	1
768	342	1	6	7	5	3	5	7	1	3	6	6	3	0	0	4	18	0	1	5	1	5	2	13	8	12	4	12	0	0
769	300	1	6	6	2	2	6	5	5	5	6	3	3	0	0	3	26	1	2	6	3	3	5	12	4	11	10	9	0	0
770	19	0	4	5	6	3	6	6	5	5	6	4	7	2	0	2	22	0	3	5	2	3	4	9	9	12	10	10	0	1
771	490	1	1	1	2	2	6	7	7	7	5	2	7	0	0	1	19	1	7	6	1	1	6	2	4	13	14	7	0	0
772	440	1	7	6	2	2	4	5	2	2	7	3	10	0	0	1	22	0	2	6	3	6	5	13	4	9	4	10	0	0
773	517	1	5	1	3	1	7	1	7	5	6	3	8	1	1	1	21	0	7	7	7	3	5	6	4	8	12	9	1	1
774	424	0	6	4	4	4	5	3	6	5	7	7	4	0	0	2	21	0	4	4	5	3	1	10	8	8	11	14	0	0
775	353	0	7	7	6	3	4	3	1	2	6	3	12	3	1	3.5	21	0	1	5	5	6	5	14	9	7	3	9	1	1
776	72	1	2	3	6	3	7	7	7	7	7	7	9	0	0	6	20	0	5	5	1	1	1	5	9	14	14	14	0	0
777	211	1	6	7	2	2	2	3	1	2	7	6	7	0	0	2	20	0	1	6	5	6	2	13	4	5	3	13	0	0
778	164	1	7	7	5	2	3	5	1	2	7	5	8	0	0	4.5	21	0	1	6	3	6	3	14	7	8	3	12	0	0
779	266	0	7	7	4	2	5	7	2	7	7	4	11	2	0	1.5	22	0	1	6	1	1	4	14	6	12	9	11	0	1
780	231	0	7	6	1	2	5	5	1	1	7	2	10	2	0	3	47	0	2	6	3	7	6	13	3	10	2	9	0	1
781	479	1	4	6	2	5	3	6	2	4	6	4	4	1	0	2.5	26	0	2	3	2	4	4	10	7	9	6	10	0	1
782	518	0	4	2	1	1	7	5	6	6	2	4	10	1	0	1	21	0	6	7	3	2	4	6	2	12	12	6	0	1
783	463	0	6	3	4	2	7	4	1	1	7	6	7	1	0	2	18	0	5	6	4	7	2	9	6	11	2	13	0	1
784	215	0	7	6	5	1	6	7	1	1	7	2	12	1	0	2	19	0	2	7	1	7	6	13	6	13	2	9	0	1
785	92	1	6	6	4	1	7	7	6	1	5	2	9	1	0	2	22	0	2	7	1	7	6	12	5	14	7	7	0	1
786	106	0	6	7	2	1	6	7	2	3	6	2	7	2	0	2	19	1	1	7	1	5	6	13	3	13	5	8	0	1
787	540	1	4	3	2	3	3	5	7	7	2	3	5	1	0	2	20	0	5	5	3	1	5	7	5	8	14	5	0	1
788	222	0	6	3	4	2	6	6	2	2	6	4	15	3	2	2	21	0	5	6	2	6	4	9	6	12	4	10	1	1
789	135	1	7	7	6	3	2	3	1	2	7	5	6	1	0	2	23	0	1	5	5	6	3	14	9	5	3	12	0	1
790	404	0	1	7	2	2	2	7	1	7	7	2	8	1	0	2	18	0	1	6	1	1	6	8	4	9	8	9	0	1
791	246	0	3	2	5	3	3	4	5	2	6	4	12	2	0	2	19	0	6	5	4	6	4	5	8	7	7	10	0	1
792	242	0	4	1	5	2	7	7	7	2	6	3	14	2	0	2	22	1	7	6	1	6	5	5	7	14	9	9	0	1
793	192	0	4	7	2	1	6	7	2	7	7	5	12	1	2	2	21	-999	1	7	1	1	3	11	3	13	9	12	1	1
794	454	1	7	7	3	3	6	6	6	4	6	1	4	2	1	8	21	0	1	5	2	4	7	14	6	12	10	7	1	1
795	312	1	1	1	7	7	5	6	5	4	2	1	4	1	1	5	23	0	7	1	2	4	7	2	14	11	9	3	1	1
796	40	1	6	4	5	3	2	6	3	5	6	4	15	3	0	4	35	0	4	5	2	3	4	10	8	8	8	10	0	1
797	183	0	6	7	1	1	6	7	1	1	7	7	-999	0	0	1	49	0	1	7	1	7	1	13	2	13	2	14	0	0
798	279	0	7	6	2	2	5	3	6	2	7	3	12	3	1	4	27	0	2	6	5	6	5	13	4	8	8	10	1	1
799	324	0	6	4	3	3	6	5	4	5	5	5	10	3	0	2	21	1	4	5	3	3	3	10	6	11	9	10	0	1
800	308	0	6	7	2	2	6	7	2	2	7	4	10	2	0	3	24	1	1	6	1	6	4	13	4	13	4	11	0	1
801	360	0	6	3	1	2	7	6	4	3	6	5	14	3	1	3	19	0	5	6	2	5	3	9	3	13	7	11	1	1
802	8	0	6	6	1	2	6	7	6	5	7	3	14	3	0	3	19	1	2	6	1	3	5	12	3	13	11	10	0	1
803	180	0	1	6	6	2	2	6	2	2	6	4	10	3	0	3.5	39	0	2	6	2	6	4	7	8	8	4	10	0	1
804	512	0	6	3	5	1	7	7	2	4	5	4	7	1	0	5	18	0	5	7	1	4	4	9	6	14	6	9	0	1
805	171	0	5	3	1	2	7	6	3	2	5	4	11	2	1	2	23	1	5	6	2	6	4	8	3	13	5	9	1	1
806	421	0	7	6	2	1	6	6	1	2	7	2	10	2	0	2	21	0	2	7	2	6	6	13	3	12	3	9	0	1
807	489	1	6	7	2	3	5	3	3	2	7	6	8	2	0	4	22	0	1	5	5	6	2	13	5	8	5	13	0	1
808	177	0	7	6	1	2	5	7	1	3	6	2	11	1	1	3	18	0	2	6	1	5	6	13	3	12	4	8	1	1
809	149	0	6	6	6	1	6	2	2	2	2	2	11	1	0	1	34	0	2	7	6	6	6	12	7	8	4	4	0	1
810	297	0	7	6	5	1	5	5	5	3	6	4	12	0	0	1	26	1	2	7	3	5	4	13	6	10	8	10	0	0
811	338	0	7	7	2	1	5	3	2	1	7	4	5	2	0	1	22	1	1	7	5	7	4	14	3	8	3	11	0	1
812	291	1	6	3	4	2	6	6	2	4	6	4	8	0	0	1	21	1	5	6	2	4	4	9	6	12	6	10	0	0
813	233	1	7	7	5	3	5	6	1	2	7	2	5	0	0	3.5	23	0	1	5	2	6	6	14	8	11	3	9	0	0
814	177	1	2	5	5	5	6	7	7	7	6	5	2	0	0	3.5	21	1	3	3	1	1	3	7	10	13	14	11	0	0
815	563	1	6	7	2	1	6	6	2	3	6	3	8	1	0	2.5	22	0	1	7	2	5	5	13	3	12	5	9	0	1
816	397	1	6	6	2	2	3	4	4	6	6	6	3	0	0	3	18	1	2	6	4	2	2	12	4	7	10	12	0	0
817	88	1	6	7	1	3	6	4	1	2	7	7	3	3	0	4	18	0	1	5	4	6	1	13	4	10	3	14	0	1
818	187	1	6	5	2	2	6	4	5	4	6	5	11	0	0	3	24	0	3	6	4	4	3	11	4	10	9	11	0	0
819	419	0	3	2	1	3	2	1	5	5	3	6	15	1	0	1	22	0	6	5	7	3	2	5	4	3	10	9	0	1
820	183	1	6	3	5	4	2	2	6	6	1	7	3	0	0	2.5	18	0	5	4	6	2	1	9	9	4	12	8	0	0
821	178	1	6	7	3	2	5	6	1	4	6	4	10	0	0	1	27	0	1	6	2	4	4	13	5	11	5	10	0	0
822	158	1	5	5	5	3	2	2	6	6	5	3	5	0	0	2	20	0	3	5	6	2	5	10	8	4	12	8	0	0
823	370	1	2	1	3	3	2	2	7	5	5	2	4	0	0	1	28	0	7	5	6	3	6	3	6	4	12	7	0	0
824	2	1	6	6	6	3	6	3	2	2	6	4	6	0	0	0.5	21	0	2	5	5	6	4	12	9	9	4	10	0	0
825	386	0	6	4	5	3	6	6	4	6	3	2	10	2	1	2	20	0	4	5	2	2	6	10	8	12	10	5	1	1
826	76	1	7	7	4	1	7	7	1	1	7	4	1	1	0	2	21	0	1	7	1	7	4	14	5	14	2	11	0	1
827	5	0	7	6	1	1	4	5	5	7	6	3	14	2	1	2	20	0	2	7	3	1	5	13	2	9	12	9	1	1
828	518	1	1	2	5	3	5	6	2	4	4	2	6	0	0	6	18	0	6	5	2	4	6	3	8	11	6	6	0	0
829	280	0	7	7	5	2	7	7	4	4	5	4	7	3	0	2	23	1	1	6	1	4	4	14	7	14	8	9	0	1
830	179	0	6	7	2	2	6	7	2	4	6	2	12	2	1	2	21	0	1	6	1	4	6	13	4	13	6	8	1	1
831	548	1	5	3	1	2	5	7	2	6	5	2	5	1	1	3	22	1	5	6	1	2	6	8	3	12	8	7	1	1
832	407	1	7	6	1	2	6	6	6	6	7	4	6	0	0	2	24	1	2	6	2	2	4	13	3	12	12	11	0	0
833	33	0	6	5	2	1	5	4	1	5	4	2	2	0	0	2	19	0	3	7	4	3	6	11	3	9	6	6	0	0
834	315	1	6	5	5	1	3	3	5	4	6	1	0.5	0	0	6	23	0	3	7	5	4	7	11	6	6	9	7	0	0
835	478	1	5	6	1	3	3	5	1	1	7	3	5	1	0	4	23	0	2	5	3	7	5	11	4	8	2	10	0	1
836	26	1	1	7	5	1	2	6	1	1	1	4	8	0	0	3	37	0	1	7	2	7	4	8	6	8	2	5	0	0
837	165	0	6	5	3	3	5	4	6	6	3	5	11	2	0	4.5	18	0	3	5	4	2	3	11	6	9	12	8	0	1
838	233	0	6	6	2	2	6	7	2	2	5	3	11	2	0	2	40	0	2	6	1	6	5	12	4	13	4	8	0	1
839	261	1	7	7	2	3	1	1	5	1	7	6	5	1	0	-999	18	0	1	5	7	7	2	14	5	2	6	13	0	1
840	437	1	6	4	4	2	6	7	4	6	6	4	8	0	0	0.5	21	0	4	6	1	2	4	10	6	13	10	10	0	0
841	558	1	6	7	5	2	7	6	2	3	6	6	14	0	0	3.5	23	0	1	6	2	5	2	13	7	13	5	12	0	0
842	501	1	6	4	5	2	7	6	6	6	6	2	5	0	0	3	25	1	4	6	2	2	6	10	7	13	12	8	0	0
843	562	1	7	6	1	1	7	6	2	2	7	6	1	0	0	0.5	28	0	2	7	2	6	2	13	2	13	4	13	0	0
844	434	0	6	7	7	4	6	6	3	2	7	7	11	1	2	4.5	19	0	1	4	2	6	1	13	11	12	5	14	1	1
845	366	0	7	7	2	2	6	6	2	2	7	4	5	2	0	2	20	0	1	6	2	6	4	14	4	12	4	11	0	1
846	141	1	5	7	6	4	1	4	5	6	6	7	10	0	0	4	35	1	1	4	4	2	1	12	10	5	11	13	0	0
847	139	0	5	2	1	2	6	7	5	3	7	5	15	1	0	2	45	1	6	6	1	5	3	7	3	13	8	12	0	1
848	241	0	3	3	2	2	5	6	7	7	5	3	0	0	0	1.5	19	0	5	6	2	1	5	6	4	11	14	8	0	0
849	445	0	4	2	2	2	4	4	5	4	7	3	10	2	0	1	23	0	6	6	4	4	5	6	4	8	9	10	0	1
850	424	1	1	4	7	1	6	4	2	1	3	6	4	0	0	3	18	0	4	7	4	7	2	5	8	10	3	9	0	0
851	468	0	7	5	2	3	6	6	2	1	6	4	10	1	0	2	34	0	3	5	2	7	4	12	5	12	3	10	0	1
852	25	0	6	6	1	1	4	7	5	3	7	6	3	0	0	1	27	0	2	7	1	5	2	12	2	11	8	13	0	0
853	423	0	7	5	1	1	6	4	3	2	6	6	12	3	1	2	20	0	3	7	4	6	2	12	2	10	5	12	1	1
854	342	0	6	4	2	2	3	6	2	4	6	6	13	2	1	5	24	0	4	6	2	4	2	10	4	9	6	12	1	1
855	158	0	3	6	2	3	6	7	2	5	6	6	11	3	0	3	22	0	2	5	1	3	2	9	5	13	7	12	0	1
856	72	0	7	3	1	1	6	7	6	5	7	3	-999	3	0	-999	23	1	5	7	1	3	5	10	2	13	11	10	0	1
857	240	0	7	7	1	1	5	6	2	6	5	4	4	2	0	1.7	24	1	1	7	2	2	4	14	2	11	8	9	0	1
858	471	0	6	6	6	2	5	6	6	2	6	1	4	1	0	1	18	0	2	6	2	6	7	12	8	11	8	7	0	1
859	330	0	7	7	1	1	7	7	4	2	7	1	11	1	0	1	22	0	1	7	1	6	7	14	2	14	6	8	0	1
860	44	0	4	4	1	1	4	1	7	6	7	4	5	1	0	2	31	0	4	7	7	2	4	8	2	5	13	11	0	1
861	500	0	4	6	2	4	7	7	6	7	6	2	8	2	0	3	18	0	2	4	1	1	6	10	6	14	13	8	0	1
862	487	0	7	7	1	2	7	7	1	1	6	7	7	1	1	3	19	0	1	6	1	7	1	14	3	14	2	13	1	1
863	157	1	6	3	4	2	5	5	3	3	5	2	8	3	0	2	25	0	5	6	3	5	6	9	6	10	6	7	0	1
864	502	1	4	1	2	2	1	2	5	5	5	4	3	3	1	3	30	0	7	6	6	3	4	5	4	3	10	9	1	1
865	84	1	1	5	5	6	7	7	2	5	7	4	-999	0	0	10	25	0	3	2	1	3	4	6	11	14	7	11	0	0
866	162	0	6	7	6	2	6	6	5	2	7	7	16	3	1	2.5	30	0	1	6	2	6	1	13	8	12	7	14	1	1
867	404	1	2	1	1	1	5	6	6	2	5	6	15	0	0	2.5	25	0	7	7	2	6	2	3	2	11	8	11	0	0
868	95	0	6	6	2	2	2	2	3	4	5	6	4	1	0	2	26	0	2	6	6	4	2	12	4	4	7	11	0	1
869	57	1	6	6	6	3	2	1	4	4	7	6	8	0	0	5	25	0	2	5	7	4	2	12	9	3	8	13	0	0
870	381	1	7	6	2	2	2	3	2	2	6	3	6	0	0	4	24	0	2	6	5	6	5	13	4	5	4	9	0	0
871	39	1	2	7	5	4	3	2	7	6	4	5	12	0	0	3	22	0	1	4	6	2	3	9	9	5	13	9	0	0
872	293	0	6	6	2	4	7	6	5	4	6	3	12	2	1	2.5	25	0	2	4	2	4	5	12	6	13	9	9	1	1
873	388	1	5	4	2	1	7	7	7	7	7	7	3	2	1	6	21	1	4	7	1	1	1	9	3	14	14	14	1	1
874	294	0	6	4	4	2	5	4	4	3	5	4	3.5	0	0	1.5	21	0	4	6	4	5	4	10	6	9	7	9	0	0
875	255	1	2	6	6	4	6	6	6	3	4	5	8	0	0	3	24	1	2	4	2	5	3	8	10	12	9	9	0	0
876	68	0	2	3	1	1	4	6	1	1	4	2	4	1	0	1.5	47	0	5	7	2	7	6	5	2	10	2	6	0	1
877	514	0	1	7	6	1	5	2	1	2	6	7	13	1	0	2	21	0	1	7	6	6	1	8	7	7	3	13	0	1
878	126	1	2	1	4	3	1	2	6	6	6	3	5	1	0	2	23	0	7	5	6	2	5	3	7	3	12	9	0	1
879	73	0	5	2	4	1	3	6	6	2	3	4	5	2	0	1	30	0	6	7	2	6	4	7	5	9	8	7	0	1
880	87	0	7	7	5	1	6	7	1	1	7	4	20	2	0	2	28	0	1	7	1	7	4	14	6	13	2	11	0	1
881	42	1	7	7	5	2	7	3	2	1	7	5	7	0	0	6	28	0	1	6	5	7	3	14	7	10	3	12	0	0
882	200	0	7	7	2	2	6	7	2	4	5	4	18	3	2	8	28	0	1	6	1	4	4	14	4	13	6	9	1	1
883	505	0	6	6	6	4	6	4	4	4	7	6	12	3	0	2	19	0	2	4	4	4	2	12	10	10	8	13	0	1
884	328	0	7	7	2	2	6	7	6	6	7	6	10	2	0	2	21	1	1	6	1	2	2	14	4	13	12	13	0	1
885	482	0	7	6	5	2	6	6	2	7	5	6	11	2	1	3	18	0	2	6	2	1	2	13	7	12	9	11	1	1
886	336	0	5	6	4	3	7	7	4	6	6	4	7	0	0	5	21	1	2	5	1	2	4	11	7	14	10	10	0	0
887	309	0	7	6	3	2	7	7	2	4	7	6	8	1	0	2.5	24	1	2	6	1	4	2	13	5	14	6	13	0	1
888	416	0	6	2	2	1	5	4	2	5	3	3	13	2	0	2	18	0	6	7	4	3	5	8	3	9	7	6	0	1
889	315	0	7	5	4	5	2	1	6	4	2	3	3	0	0	1	24	0	3	3	7	4	5	12	9	3	10	5	0	0
890	61	0	7	6	6	3	5	3	4	6	7	2	5	1	0	1.5	22	0	2	5	5	2	6	13	9	8	10	9	0	1
891	383	0	6	7	1	6	7	7	1	7	3	1	12	2	1	3	18	0	1	2	1	1	7	13	7	14	8	4	1	1
892	400	1	3	2	1	1	6	6	7	7	7	2	10	0	0	6	19	0	6	7	2	1	6	5	2	12	14	9	0	0
893	71	0	7	7	2	1	1	2	3	2	5	2	12	2	1	2	22	0	1	7	6	6	6	14	3	3	5	7	1	1
894	9	1	6	4	6	2	2	2	7	2	6	1	8	1	0	8	24	0	4	6	6	6	7	10	8	4	9	7	0	1
895	446	0	7	7	4	2	7	7	1	2	7	3	11	3	0	3	18	0	1	6	1	6	5	14	6	14	3	10	0	1
896	380	0	7	6	6	2	6	7	4	2	6	5	11	1	1	2	19	0	2	6	1	6	3	13	8	13	6	11	1	1
897	296	0	6	3	2	1	6	5	2	3	7	7	6	0	0	1	25	0	5	7	3	5	1	9	3	11	5	14	0	0
898	302	0	5	3	1	2	6	5	6	3	7	6	17	3	2	4	28	1	5	6	3	5	2	8	3	11	9	13	1	1
899	21	0	7	7	6	2	5	6	2	1	7	1	9	1	0	1.5	22	0	1	6	2	7	7	14	8	11	3	8	0	1
900	262	0	6	4	2	3	4	5	4	5	5	5	6	3	1	1	34	1	4	5	3	3	3	10	5	9	9	10	1	1
901	413	0	6	6	2	1	1	3	6	2	3	2	10	2	0	2	20	0	2	7	5	6	6	12	3	4	8	5	0	1
902	151	0	6	3	3	2	5	6	5	4	5	3	15	2	0	2	55	0	5	6	2	4	5	9	5	11	9	8	0	1
903	165	1	5	6	7	2	6	5	2	4	7	6	7	1	0	2	20	0	2	6	3	4	2	11	9	11	6	13	0	1
904	436	0	6	4	7	5	6	6	7	6	5	2	13	2	1	2	18	0	4	3	2	2	6	10	12	12	13	7	1	1
905	217	0	6	5	5	2	7	7	6	5	7	4	13	1	1	2	19	0	3	6	1	3	4	11	7	14	11	11	1	1
906	247	0	7	7	1	1	6	3	7	7	7	7	10	0	2	2	25	1	1	7	5	1	1	14	2	9	14	14	1	0
907	140	1	5	5	5	3	2	3	6	6	4	2	10	0	1	6	23	0	3	5	5	2	6	10	8	5	12	6	1	0
908	474	0	7	7	1	1	7	3	4	3	7	1	5	2	1	2	19	0	1	7	5	5	7	14	2	10	7	8	1	1
909	96	0	3	1	2	3	6	7	3	6	4	5	14	3	0	2.5	28	0	7	5	1	2	3	4	5	13	9	9	0	1
910	116	0	5	6	3	3	6	5	2	6	7	6	6	1	0	1.5	29	1	2	5	3	2	2	11	6	11	8	13	0	1
911	334	1	6	4	5	4	5	5	2	3	7	4	3	0	0	4.5	19	0	4	4	3	5	4	10	9	10	5	11	0	0
912	483	0	7	6	5	1	4	3	2	1	6	7	15	2	1	2	23	0	2	7	5	7	1	13	6	7	3	13	1	1
913	148	0	6	6	4	2	7	6	5	4	6	5	15	2	1	2.5	24	0	2	6	2	4	3	12	6	13	9	11	1	1
914	257	1	6	7	6	1	5	7	2	1	6	7	5	2	1	4	22	0	1	7	1	7	1	13	7	12	3	13	1	1
915	100	0	7	6	5	2	7	7	5	6	7	4	20	1	0	2	28	1	2	6	1	2	4	13	7	14	11	11	0	1
916	467	0	4	3	1	1	7	7	2	4	7	7	5	2	0	3.5	19	0	5	7	1	4	1	7	2	14	6	14	0	1
917	107	1	6	5	6	4	1	2	6	6	7	4	8	1	0	5	18	0	3	4	6	2	4	11	10	3	12	11	0	1
918	192	1	2	2	1	1	6	7	7	7	4	2	1	0	0	2	18	1	6	7	1	1	6	4	2	13	14	6	0	0
919	317	0	7	7	3	1	5	6	2	2	6	3	20	2	0	1	35	0	1	7	2	6	5	14	4	11	4	9	0	1
920	373	1	7	7	3	2	6	7	1	2	6	7	22	3	0	5	53	0	1	6	1	6	1	14	5	13	3	13	0	1
921	182	0	7	2	6	2	7	4	6	2	7	1	13	0	0	6	27	0	6	6	4	6	7	9	8	11	8	8	0	0
922	276	1	6	7	2	3	6	1	1	2	7	3	10	0	0	3	56	0	1	5	7	6	5	13	5	7	3	10	0	0
923	319	1	7	5	1	2	5	2	3	5	7	4	0	0	0	2	19	0	3	6	6	3	4	12	3	7	8	11	0	0
924	12	0	2	6	2	2	6	6	3	4	6	6	6	0	0	2	22	1	2	6	2	4	2	8	4	12	7	12	0	0
925	438	0	5	4	6	2	5	6	6	7	7	7	6	1	0	1	19	0	4	6	2	1	1	9	8	11	13	14	0	1
926	332	1	6	6	2	2	2	1	4	3	7	3	2	0	0	3	22	0	2	6	7	5	5	12	4	3	7	10	0	0
927	267	1	7	7	2	3	6	4	2	2	6	4	10	1	0	3	22	0	1	5	4	6	4	14	5	10	4	10	0	1
