# Supplementary material for: Esports Players Are Less Extroverted and Conscientious than Athletes
Source: Cyberpsychol Behav Soc Netw. 2023 Jan 17;26(1):50–6. doi: 10.1089/cyber.2022.0067 (PMC9885544; doi:10.1089/cyber.2022.0067)
Supplement: Supplemental data [file Supp_Data.zip › BehnkeMplusSyntax.txt]

TITLE:  GamersPers

DATA:
   FILE IS BehnkeMplusData2.txt;
   

VARIABLE:

NAMES ARE 
id
idstudy
s0e1
EX1 EX2
AG1 AG2
CO1 CO2
NE1 NE2
OP1 OP2
ExpGame
SportLevel
ProfSport
TrainTime
Age
Sex
EX2r AG2r CO2r NE2r OP2r
EXsum AGsum COsum NEsum OPsum
RatioOfUnpaid
RatioOfRecreational
;

USEVARIABLES ARE 
!id
!idstudy
s0e1
!EX1 EX2
!AG1 AG2
!CO1 CO2
!NE1 NE2
!OP1 OP2

ExpGame
!SportLevel
!ProfSport
TrainTime
Age
Sex
!EX2r AG2r CO2r NE2r OP2r
EXsum AGsum COsum NEsum OPsum
RatioOfUnpaid
RatioOfRecreational
!s0e1xSex
;
    
      missing are all (-999);
  
      ANALYSIS:
      ESTIMATOR = MLM;


      DEFINE:

             
      MODEL:

EXsum ON s0e1 ExpGame TrainTime Age Sex RatioOfUnpaid RatioOfRecreational;
AGsum ON s0e1 ExpGame TrainTime Age Sex RatioOfUnpaid RatioOfRecreational;
COsum ON s0e1 ExpGame TrainTime Age Sex RatioOfUnpaid RatioOfRecreational;
NEsum ON s0e1 ExpGame TrainTime Age Sex RatioOfUnpaid RatioOfRecreational;
OPsum ON s0e1 ExpGame TrainTime Age Sex RatioOfUnpaid RatioOfRecreational;

 

  
    OUTPUT:   
    STANDARDIZED;
    STDYX;
    MODINDICES;
    CINTERVAL;
